# Supplementary material for: ﻿A new genus Anamalysia van Achterberg (Hymenoptera, Braconidae, Alysiinae), six new species, and two new combinations from India, Indonesia, Malaysia, Singapore, Thailand, and Vietnam
Source: Zookeys. 2022 Nov 1;1126:131–54. doi: 10.3897/zookeys.1126.90916 (PMC9836703; doi:10.3897/zookeys.1126.90916)
Supplement: XML Treatment for Anamalysia [file zookeys.1126.90916-treatment1.xml]

<!DOCTYPE tp:taxon-treatment
  PUBLIC "-//TaxonX//DTD Taxonomic Treatment Publishing DTD v0 20100105//EN" "tax-treatment-NSO.dtd">
<tp:taxon-treatment xmlns:tp="http://www.plazi.org/taxpub"><tp:treatment-meta><kwd-group><label>Taxon classification</label><kwd>
                <named-content content-type="kingdom">Animalia</named-content>
              </kwd><kwd>
                <named-content content-type="order">Hymenoptera</named-content>
              </kwd><kwd>
                <named-content content-type="family">Braconidae</named-content>
              </kwd></kwd-group><mixed-citation publication-type="journal"><person-group><name><surname>Yao</surname><given-names>Junli</given-names></name><name><surname>van Achterberg</surname><given-names>Cornelis</given-names></name><name><surname>Yaakop</surname><given-names>Salmah</given-names></name><name><surname>Long</surname><given-names>Khuat Dang</given-names></name><name><surname>Sharkey</surname><given-names>Michael J.</given-names></name><name><surname>Chapman</surname><given-names>Eric G.</given-names></name></person-group><article-title>﻿A new genus <italic><tp:taxon-name><tp:taxon-name-part taxon-name-part-type="genus" reg="Anamalysia">Anamalysia</tp:taxon-name-part></tp:taxon-name></italic> van Achterberg (<tp:taxon-name><tp:taxon-name-part taxon-name-part-type="order">Hymenoptera</tp:taxon-name-part></tp:taxon-name>, <tp:taxon-name><tp:taxon-name-part taxon-name-part-type="family">Braconidae</tp:taxon-name-part></tp:taxon-name>, <tp:taxon-name><tp:taxon-name-part taxon-name-part-type="subfamily">Alysiinae</tp:taxon-name-part></tp:taxon-name>), six new species, and two new combinations from India, Indonesia, Malaysia, Singapore, Thailand, and Vietnam</article-title><source>Zookeys</source><day>01</day><month>11</month><year>2022</year><volume>1126</volume><fpage>131</fpage><lpage>154</lpage><pub-id pub-id-type="doi">10.3897/zookeys.1126.90916</pub-id></mixed-citation></tp:treatment-meta><tp:nomenclature><label>﻿</label><tp:taxon-name>
              <object-id xmlns:xlink="http://www.w3.org/1999/xlink" content-type="arpha" xlink:type="simple">8766F616-87D2-5322-9CEC-251DF9BC2FC9</object-id>
              <tp:taxon-name-part taxon-name-part-type="genus" reg="Anamalysia">Anamalysia</tp:taxon-name-part>
              <object-id xmlns:xlink="http://www.w3.org/1999/xlink" content-type="zoobank" xlink:type="simple">https://zoobank.org/0A2F1359-EDA4-4A1A-8BC3-31BB43F12139</object-id>
            </tp:taxon-name><tp:taxon-authority>van Achterberg</tp:taxon-authority><tp:taxon-status xmlns:xlink="http://www.w3.org/1999/xlink" xlink:type="simple">gen. nov.</tp:taxon-status><xref ref-type="fig" rid="F1">Figs 1</xref><xref ref-type="fig" rid="F2">, 2</xref><xref ref-type="fig" rid="F3">, 3</xref><xref ref-type="fig" rid="F4">, 4</xref><xref ref-type="fig" rid="F5">, 5</xref><xref ref-type="fig" rid="F6">, 6</xref><xref ref-type="fig" rid="F7">, 7</xref><xref ref-type="fig" rid="F8">, 8</xref></tp:nomenclature><tp:treatment-sec sec-type="type species" id="SECID0E2MAC"><title>Type species.</title><p><italic><tp:taxon-name><tp:taxon-name-part taxon-name-part-type="genus" reg="Anamalysia">Anamalysia</tp:taxon-name-part><tp:taxon-name-part taxon-name-part-type="species" reg="idiastimorpha">idiastimorpha</tp:taxon-name-part></tp:taxon-name></italic> van Achterberg, sp. nov.</p></tp:treatment-sec><tp:treatment-sec sec-type="etymology" id="SECID0EMNAC"><title>Etymology.</title><p>From “Anamala (or Anaimala) Hills” (the type locality) and the generic name <italic><tp:taxon-name><tp:taxon-name-part taxon-name-part-type="genus" reg="Alysia">Alysia</tp:taxon-name-part></tp:taxon-name></italic> Latreille, 1804. Anamala or Anaimalai Mountains, also known as the Elephant Mountains, are a range of mountains in the southern Western Ghats of central Kerala (India). Gender: feminine.</p></tp:treatment-sec><tp:treatment-sec sec-type="diagnosis" id="SECID0EZNAC"><title>Diagnosis.</title><p>Fourth antennal segment 1.1–1.4 times longer than third segment; clypeus rectangularly narrowed ventrally, triangular in dorsal view and with acute ventral apex (Figs <xref ref-type="fig" rid="F1">1B</xref>, <xref ref-type="fig" rid="F6">6B</xref>) to round ventral apex (Figs <xref ref-type="fig" rid="F2">2B</xref>, <xref ref-type="fig" rid="F3">3H</xref>, <xref ref-type="fig" rid="F4">4B</xref>, <xref ref-type="fig" rid="F5">5F</xref>, <xref ref-type="fig" rid="F8">8B</xref>); area between antennal socket and eye with a narrow groove (Figs <xref ref-type="fig" rid="F1">1B</xref>, <xref ref-type="fig" rid="F6">6B, D</xref>, <xref ref-type="fig" rid="F8">8B, E</xref>); face distinctly sculptured, distinctly transverse and without medio-ventral grooves (Figs <xref ref-type="fig" rid="F1">1B</xref>, <xref ref-type="fig" rid="F2">2B</xref>, <xref ref-type="fig" rid="F4">4B</xref>, <xref ref-type="fig" rid="F6">6B</xref>, <xref ref-type="fig" rid="F8">8B</xref>); mandible strongly widened apically and partly sculptured, lateral teeth wide lobe-shaped and second tooth short (Figs <xref ref-type="fig" rid="F1">1H</xref>, <xref ref-type="fig" rid="F2">2E</xref>, <xref ref-type="fig" rid="F3">3C, G</xref>, <xref ref-type="fig" rid="F4">4C</xref>, <xref ref-type="fig" rid="F5">5D, E</xref>, <xref ref-type="fig" rid="F6">6C</xref>, <xref ref-type="fig" rid="F8">8G, H</xref>); anterior tentorial pits small, far removed from eye; pronope deep and medium-sized to large (Figs <xref ref-type="fig" rid="F1">1C</xref>, <xref ref-type="fig" rid="F8">8D</xref>); notauli complete; precoxal sulcus widely crenulate medially and posteriorly narrow or absent; postpectal carina absent; metanotum often distinctly protruding dorsally; vein 2-SR of fore wing 0.9–1.2 times vein 3-SR (for <italic><tp:taxon-name><tp:taxon-name-part taxon-name-part-type="genus" reg="Anamalysia">A.</tp:taxon-name-part><tp:taxon-name-part taxon-name-part-type="species" reg="vandervechti">vandervechti</tp:taxon-name-part></tp:taxon-name></italic>, 2-SR of fore wing 0.5 times vein 3-SR); vein SR1 of fore wing 2.0–2.7 times as long as vein 3-SR (for <italic><tp:taxon-name><tp:taxon-name-part taxon-name-part-type="genus" reg="Anamalysia">A.</tp:taxon-name-part><tp:taxon-name-part taxon-name-part-type="species" reg="vandervechti">vandervechti</tp:taxon-name-part></tp:taxon-name></italic>, vein SR1 of fore wing 0.8 times as long as vein 3-SR); vein r of fore wing much longer than wide; vein m-cu of interstitial or postfurcal; first subdiscal cell of fore wing narrow (Figs <xref ref-type="fig" rid="F1">1A</xref>, <xref ref-type="fig" rid="F2">2D</xref>, <xref ref-type="fig" rid="F3">3A</xref>, <xref ref-type="fig" rid="F4">4G</xref>, <xref ref-type="fig" rid="F5">5A</xref>, <xref ref-type="fig" rid="F8">8A</xref>); vein 3-CU1 of fore wing distinctly longer than vein CU1b (Figs <xref ref-type="fig" rid="F1">1A</xref>, <xref ref-type="fig" rid="F2">2D</xref>, <xref ref-type="fig" rid="F3">3A</xref>, <xref ref-type="fig" rid="F4">4G</xref>, <xref ref-type="fig" rid="F5">5A</xref>, <xref ref-type="fig" rid="F6">6A</xref>, <xref ref-type="fig" rid="F8">8A</xref>), but slightly shorter in <italic><tp:taxon-name><tp:taxon-name-part taxon-name-part-type="genus" reg="Anamalysia">A.</tp:taxon-name-part><tp:taxon-name-part taxon-name-part-type="species" reg="vandervechti">vandervechti</tp:taxon-name-part></tp:taxon-name></italic> (Fig. <xref ref-type="fig" rid="F6">6A</xref>); marginal cell of hind wing medium-sized, subparallel-sided; vein 1r-m of hind wing 0.6–0.8 times as long as vein 1- M; vein M+CU of hind wing distinctly longer than vein 1-M; vein m-cu of hind wing distinct, in type species largely sclerotised; tarsal claws rather robust (Figs <xref ref-type="fig" rid="F1">1F</xref>, <xref ref-type="fig" rid="F3">3D</xref>); length of first metasomal tergite 1.0–1.4 times its apical width; dorsope present; ovipositor sheath with long erect setae and apically rounded, no apical spine (Figs <xref ref-type="fig" rid="F1">1L</xref>, <xref ref-type="fig" rid="F5">5B</xref>), setose part of sheath about 0.4–0.7 times as long as fore wing.</p><fig id="F1" position="float" orientation="portrait"><object-id xmlns:xlink="http://www.w3.org/1999/xlink" content-type="doi" xlink:type="simple">10.3897/zookeys.1126.90916.figure1</object-id><object-id xmlns:xlink="http://www.w3.org/1999/xlink" content-type="arpha" xlink:type="simple">1BB6E11C-9C13-5A9E-9D74-712CCA2CD4A1</object-id><label>Figure 1.</label><caption><p><italic><tp:taxon-name><tp:taxon-name-part taxon-name-part-type="genus" reg="Anamalysia">Anamalysia</tp:taxon-name-part><tp:taxon-name-part taxon-name-part-type="species" reg="idiastimorpha">idiastimorpha</tp:taxon-name-part></tp:taxon-name></italic> sp. nov., ♀, holotype <bold>A</bold> wings <bold>B</bold> head, anterior aspect <bold>C</bold> mesosoma, dorsal aspect <bold>D</bold> hind leg <bold>E</bold> head dorsal aspect <bold>F</bold> outer hind claw <bold>G</bold> basal antennal segments <bold>H</bold> mandible full sight on second tooth <bold>I</bold> first metasomal tergite dorsal aspect <bold>J</bold> antenna <bold>K</bold> habitus lateral aspect <bold>L</bold> ovipositor and its sheath. Scale bars: 1.0 mm (<bold>A, D, J–L</bold>); 1.4 mm (<bold>B, C, E, I</bold>); 3.0 mm (<bold>F, G</bold>); 4.0 mm (<bold>H</bold>).</p></caption><graphic xmlns:xlink="http://www.w3.org/1999/xlink" xlink:href="zookeys-1126-131_article-90916__-g001.jpg" position="float" orientation="portrait" xlink:type="simple" id="oo_764268.jpg"><uri content-type="original_file" xlink:type="simple">https://binary.pensoft.net/fig/764268</uri></graphic></fig></tp:treatment-sec><tp:treatment-sec sec-type="Synonymy" id="SECID0EBGAE"><title>Synonymy.</title><p><italic><tp:taxon-name><tp:taxon-name-part taxon-name-part-type="genus" reg="Alysiasta">Alysiasta</tp:taxon-name-part></tp:taxon-name></italic> Wharton, 1980 sensu <xref ref-type="bibr" rid="B2">Fischer (2006)</xref> (partly, not type species); <italic><tp:taxon-name><tp:taxon-name-part taxon-name-part-type="genus" reg="Coelalysia">Coelalysia</tp:taxon-name-part></tp:taxon-name></italic> Cameron, 1911 sensu <xref ref-type="bibr" rid="B1">Fischer (1988)</xref> (partly, not type species).</p></tp:treatment-sec><tp:treatment-sec sec-type="biology" id="SECID0E4GAE"><title>Biology.</title><p>Unknown.</p></tp:treatment-sec><tp:treatment-sec sec-type="distribution" id="SECID0ECHAE"><title>Distribution.</title><p>Oriental.</p></tp:treatment-sec><tp:treatment-sec sec-type="notes" id="SECID0EHHAE"><title>Notes.</title><p>The shape of the clypeus is similar to that of the Afrotropical genus <italic><tp:taxon-name><tp:taxon-name-part taxon-name-part-type="genus" reg="Coelalysia">Coelalysia</tp:taxon-name-part></tp:taxon-name></italic> Cameron, 1911, but <italic><tp:taxon-name><tp:taxon-name-part taxon-name-part-type="genus" reg="Coelalysia">Coelalysia</tp:taxon-name-part></tp:taxon-name></italic> lacks a complete groove between the antennal socket and the eye, has the dorsope absent or small, the face is largely smooth and strongly transverse, vein M+CU of the hind wing is distinctly shorter than vein 1-M and vein CU1b of fore wing is about as long as vein 3-CU1 or longer, scutellar sulcus about half as long as scutellum, middle tooth of mandible long and mesosternal sulcus narrowly crenulate posteriorly. <italic><tp:taxon-name><tp:taxon-name-part taxon-name-part-type="genus" reg="Coelalysia">Coelalysia</tp:taxon-name-part><tp:taxon-name-part taxon-name-part-type="species" reg="urbana">urbana</tp:taxon-name-part></tp:taxon-name></italic> (Papp, 1967) is excluded from the genus <italic><tp:taxon-name><tp:taxon-name-part taxon-name-part-type="genus" reg="Coelalysia">Coelalysia</tp:taxon-name-part></tp:taxon-name></italic> and fits well in <italic><tp:taxon-name><tp:taxon-name-part taxon-name-part-type="genus" reg="Anamalysia">Anamalysia</tp:taxon-name-part></tp:taxon-name></italic>, together with <italic><tp:taxon-name><tp:taxon-name-part taxon-name-part-type="genus" reg="Alysiasta">Alysiasta</tp:taxon-name-part><tp:taxon-name-part taxon-name-part-type="species" reg="triangulum">triangulum</tp:taxon-name-part></tp:taxon-name></italic> Fischer, 2006 (comb. nov.) and might be the senior synonym of the latter.</p></tp:treatment-sec><tp:treatment-sec><!--Section generated to contain objects referenced in tp:taxon-treatment.--><fig id="F2" position="float" orientation="portrait"><object-id xmlns:xlink="http://www.w3.org/1999/xlink" content-type="doi" xlink:type="simple">10.3897/zookeys.1126.90916.figure2</object-id><object-id xmlns:xlink="http://www.w3.org/1999/xlink" content-type="arpha" xlink:type="simple">373F094C-EFA5-5268-B40B-1981593C04C2</object-id><label>Figure 2.</label><caption><p><italic><tp:taxon-name><tp:taxon-name-part taxon-name-part-type="genus" reg="Anamalysia">Anamalysia</tp:taxon-name-part><tp:taxon-name-part taxon-name-part-type="species" reg="knekosoma">knekosoma</tp:taxon-name-part></tp:taxon-name></italic> sp. nov., ♀, holotype <bold>A</bold> habitus lateral aspect <bold>B</bold> head anterior aspect <bold>C</bold> head and mesoscutum dorsal aspect <bold>D</bold> wings <bold>E</bold> mandible and ventrolateral aspect of head and mesosoma <bold>F</bold> mesosoma lateral aspect <bold>G</bold> habitus, dorsal aspect.</p></caption><graphic xmlns:xlink="http://www.w3.org/1999/xlink" xlink:href="zookeys-1126-131_article-90916__-g002.jpg" position="float" orientation="portrait" xlink:type="simple" id="oo_764269.jpg"><uri content-type="original_file" xlink:type="simple">https://binary.pensoft.net/fig/764269</uri></graphic></fig><fig id="F3" position="float" orientation="portrait"><object-id xmlns:xlink="http://www.w3.org/1999/xlink" content-type="doi" xlink:type="simple">10.3897/zookeys.1126.90916.figure3</object-id><object-id xmlns:xlink="http://www.w3.org/1999/xlink" content-type="arpha" xlink:type="simple">F4E25CF1-22FB-54AD-B67A-485A0C05220D</object-id><label>Figure 3.</label><caption><p><italic><tp:taxon-name><tp:taxon-name-part taxon-name-part-type="genus" reg="Anamalysia">Anamalysia</tp:taxon-name-part><tp:taxon-name-part taxon-name-part-type="species" reg="mellipes">mellipes</tp:taxon-name-part></tp:taxon-name></italic> sp. nov., ♀, holotype <bold>A</bold> fore wing <bold>B</bold> head, dorsal aspect <bold>C</bold> mandible, full sight on first tooth <bold>D</bold> outer hind claw <bold>E</bold> basal antennal segments <bold>F</bold> first metasomal tergite, dorsal aspect <bold>G</bold> mandible, full sight on third tooth <bold>H</bold> clypeus. Scale bars: 1.0 mm (<bold>A, B</bold>); 1.5 mm (<bold>C, E–G</bold>); 2.5 mm (<bold>D, H</bold>).</p></caption><graphic xmlns:xlink="http://www.w3.org/1999/xlink" xlink:href="zookeys-1126-131_article-90916__-g003.jpg" position="float" orientation="portrait" xlink:type="simple" id="oo_764270.jpg"><uri content-type="original_file" xlink:type="simple">https://binary.pensoft.net/fig/764270</uri></graphic></fig><fig id="F4" position="float" orientation="portrait"><object-id xmlns:xlink="http://www.w3.org/1999/xlink" content-type="doi" xlink:type="simple">10.3897/zookeys.1126.90916.figure4</object-id><object-id xmlns:xlink="http://www.w3.org/1999/xlink" content-type="arpha" xlink:type="simple">87B65142-C2AD-5DF7-8BC4-B6EA7BD97512</object-id><label>Figure 4.</label><caption><p><italic><tp:taxon-name><tp:taxon-name-part taxon-name-part-type="genus" reg="Anamalysia">Anamalysia</tp:taxon-name-part><tp:taxon-name-part taxon-name-part-type="species" reg="transversator">transversator</tp:taxon-name-part></tp:taxon-name></italic> sp. nov., ♀, holotype <bold>A</bold> habitus, lateral aspect <bold>B</bold> head anterior aspect and mesosoma ventrally <bold>C</bold> mandible full sight on first tooth <bold>D</bold> mesosoma full sight on propodeum and first tergite dorsally <bold>E</bold> head and mesosoma dorsal aspect <bold>F</bold> mesosoma lateral aspect <bold>G</bold> wings <bold>H</bold> metasoma dorsal aspect <bold>I</bold> propodeum and metasoma lateral aspect.</p></caption><graphic xmlns:xlink="http://www.w3.org/1999/xlink" xlink:href="zookeys-1126-131_article-90916__-g004.jpg" position="float" orientation="portrait" xlink:type="simple" id="oo_764271.jpg"><uri content-type="original_file" xlink:type="simple">https://binary.pensoft.net/fig/764271</uri></graphic></fig><fig id="F5" position="float" orientation="portrait"><object-id xmlns:xlink="http://www.w3.org/1999/xlink" content-type="doi" xlink:type="simple">10.3897/zookeys.1126.90916.figure5</object-id><object-id xmlns:xlink="http://www.w3.org/1999/xlink" content-type="arpha" xlink:type="simple">837DBF7E-2F56-5176-B45C-D9C3574980CF</object-id><label>Figure 5.</label><caption><p><italic><tp:taxon-name><tp:taxon-name-part taxon-name-part-type="genus" reg="Anamalysia">Anamalysia</tp:taxon-name-part><tp:taxon-name-part taxon-name-part-type="species" reg="triangulum">triangulum</tp:taxon-name-part></tp:taxon-name></italic> (Fischer), ♀, holotype <bold>A</bold> fore wing <bold>B</bold> ovipositor and its sheath <bold>C</bold> detail of vein m-cu of hind wing <bold>D</bold> mandible full sight on first tooth <bold>E</bold> mandible full sight on third tooth <bold>F</bold> clypeus <bold>G</bold> first metasomal tergite dorsal aspect. Scale bars: 1.0 mm (<bold>A–C</bold>); 1.5 mm (<bold>D, E</bold>); 1.8 mm (<bold>F</bold>); 1.2 mm (<bold>G</bold>).</p></caption><graphic xmlns:xlink="http://www.w3.org/1999/xlink" xlink:href="zookeys-1126-131_article-90916__-g005.jpg" position="float" orientation="portrait" xlink:type="simple" id="oo_764272.jpg"><uri content-type="original_file" xlink:type="simple">https://binary.pensoft.net/fig/764272</uri></graphic></fig><fig id="F6" position="float" orientation="portrait"><object-id xmlns:xlink="http://www.w3.org/1999/xlink" content-type="doi" xlink:type="simple">10.3897/zookeys.1126.90916.figure6</object-id><object-id xmlns:xlink="http://www.w3.org/1999/xlink" content-type="arpha" xlink:type="simple">AB333F8B-A1B6-59EF-A534-2AA683F1CEFC</object-id><label>Figure 6.</label><caption><p><italic><tp:taxon-name><tp:taxon-name-part taxon-name-part-type="genus" reg="Anamalysia">Anamalysia</tp:taxon-name-part><tp:taxon-name-part taxon-name-part-type="species" reg="vandervechti">vandervechti</tp:taxon-name-part></tp:taxon-name></italic> sp. nov., ♂, holotype <bold>A</bold> fore wing <bold>B</bold> head, anterior aspect <bold>C</bold> mandible, full sight on first tooth <bold>D</bold> head, dorsal aspect <bold>E</bold> basal antennal segment <bold>F</bold> propodeum and first metasomal tergite, dorsal aspect. Scale bars: 1.0 mm (<bold>A</bold>); 1.2 mm (<bold>B, D, F</bold>); 1.8 mm (<bold>C, E</bold>).</p></caption><graphic xmlns:xlink="http://www.w3.org/1999/xlink" xlink:href="zookeys-1126-131_article-90916__-g006.jpg" position="float" orientation="portrait" xlink:type="simple" id="oo_764273.jpg"><uri content-type="original_file" xlink:type="simple">https://binary.pensoft.net/fig/764273</uri></graphic></fig><fig id="F7" position="float" orientation="portrait"><object-id xmlns:xlink="http://www.w3.org/1999/xlink" content-type="doi" xlink:type="simple">10.3897/zookeys.1126.90916.figure7</object-id><object-id xmlns:xlink="http://www.w3.org/1999/xlink" content-type="arpha" xlink:type="simple">1249764E-53AC-5D51-965E-4F9E892AB3D9</object-id><label>Figure 7.</label><caption><p><italic><tp:taxon-name><tp:taxon-name-part taxon-name-part-type="genus" reg="Anamalysia">Anamalysia</tp:taxon-name-part><tp:taxon-name-part taxon-name-part-type="species" reg="vanhengstumi">vanhengstumi</tp:taxon-name-part></tp:taxon-name></italic> sp. nov., ♂, holotype <bold>A</bold> habitus, lateral aspect <bold>B</bold> detail of basal antennal segments.</p></caption><graphic xmlns:xlink="http://www.w3.org/1999/xlink" xlink:href="zookeys-1126-131_article-90916__-g007.jpg" position="float" orientation="portrait" xlink:type="simple" id="oo_764274.jpg"><uri content-type="original_file" xlink:type="simple">https://binary.pensoft.net/fig/764274</uri></graphic></fig><fig id="F8" position="float" orientation="portrait"><object-id xmlns:xlink="http://www.w3.org/1999/xlink" content-type="doi" xlink:type="simple">10.3897/zookeys.1126.90916.figure8</object-id><object-id xmlns:xlink="http://www.w3.org/1999/xlink" content-type="arpha" xlink:type="simple">DF9BCDE4-7E06-5673-BF55-018F4CA942A3</object-id><label>Figure 8.</label><caption><p><italic><tp:taxon-name><tp:taxon-name-part taxon-name-part-type="genus" reg="Anamalysia">Anamalysia</tp:taxon-name-part><tp:taxon-name-part taxon-name-part-type="species" reg="vanhengstumi">vanhengstumi</tp:taxon-name-part></tp:taxon-name></italic> sp. nov., ♂, holotype <bold>A</bold> wings <bold>B</bold> head, anterior aspect <bold>C</bold> mesosoma, lateral aspect <bold>D</bold> head and mesosoma, dorsal aspect <bold>E</bold> head, dorsal aspect <bold>F</bold> propodeum and first metasomal tergite, dorsal aspect <bold>G</bold> mandible, full sight on first tooth <bold>H</bold> mandible, with full sight on third tooth <bold>I</bold> hind leg.</p></caption><graphic xmlns:xlink="http://www.w3.org/1999/xlink" xlink:href="zookeys-1126-131_article-90916__-g008.jpg" position="float" orientation="portrait" xlink:type="simple" id="oo_764275.jpg"><uri content-type="original_file" xlink:type="simple">https://binary.pensoft.net/fig/764275</uri></graphic></fig></tp:treatment-sec><ref-list><ref id="B2"><mixed-citation xmlns:xlink="http://www.w3.org/1999/xlink" xlink:type="simple"><person-group><name name-style="western"><surname>Fischer</surname><given-names>M</given-names></name></person-group> (<year>2006</year>) <article-title>Neue Kieferwespen aus der Sammlung des Biologiezentrums des Oberösterreichischen Landesmuseums in Linz und Mitteilungen über andere Arten (<tp:taxon-name><tp:taxon-name-part taxon-name-part-type="order">Hymenoptera</tp:taxon-name-part></tp:taxon-name>, <tp:taxon-name><tp:taxon-name-part taxon-name-part-type="family">Braconidae</tp:taxon-name-part></tp:taxon-name>, <tp:taxon-name><tp:taxon-name-part taxon-name-part-type="subfamily">Alysiinae</tp:taxon-name-part></tp:taxon-name>).</article-title><source>Linzer Biologische Beitrage</source><volume>38</volume>(<issue>1</issue>): <fpage>605</fpage>–<lpage>651</lpage>.</mixed-citation></ref><ref id="B1"><mixed-citation xmlns:xlink="http://www.w3.org/1999/xlink" xlink:type="simple"><person-group><name name-style="western"><surname>Fischer</surname><given-names>M</given-names></name></person-group> (<year>1988</year>) <article-title>Einzelheiten zur Taxonomie exotischer <tp:taxon-name><tp:taxon-name-part taxon-name-part-type="subfamily">Alysiinae</tp:taxon-name-part></tp:taxon-name> der Gattungen <italic><tp:taxon-name><tp:taxon-name-part taxon-name-part-type="genus">Aphaereta</tp:taxon-name-part></tp:taxon-name></italic> Foerster, <italic><tp:taxon-name><tp:taxon-name-part taxon-name-part-type="genus">Asobara</tp:taxon-name-part></tp:taxon-name></italic> Foerster, <italic><tp:taxon-name><tp:taxon-name-part taxon-name-part-type="genus">Coelalysia</tp:taxon-name-part></tp:taxon-name></italic> Cameron und <italic><tp:taxon-name><tp:taxon-name-part taxon-name-part-type="genus">Phaenocarpa</tp:taxon-name-part></tp:taxon-name></italic> Foerster (<tp:taxon-name><tp:taxon-name-part taxon-name-part-type="order">Hymenoptera</tp:taxon-name-part></tp:taxon-name>, <tp:taxon-name><tp:taxon-name-part taxon-name-part-type="family">Braconidae</tp:taxon-name-part></tp:taxon-name>).</article-title><source>Annalen des Naturhistorischen Museums in Wien</source><volume>90</volume>: <fpage>93</fpage>–<lpage>130</lpage>.</mixed-citation></ref></ref-list></tp:taxon-treatment>
