# Supplementary material for: ﻿A new genus Anamalysia van Achterberg (Hymenoptera, Braconidae, Alysiinae), six new species, and two new combinations from India, Indonesia, Malaysia, Singapore, Thailand, and Vietnam
Source: Zookeys. 2022 Nov 1;1126:131–54. doi: 10.3897/zookeys.1126.90916 (PMC9836703; doi:10.3897/zookeys.1126.90916)
Supplement: XML Treatment for Anamalysia idiastimorpha [file zookeys.1126.90916-treatment2.xml]

<!DOCTYPE tp:taxon-treatment
  PUBLIC "-//TaxonX//DTD Taxonomic Treatment Publishing DTD v0 20100105//EN" "tax-treatment-NSO.dtd">
<tp:taxon-treatment xmlns:tp="http://www.plazi.org/taxpub"><tp:treatment-meta><kwd-group><label>Taxon classification</label><kwd>
                <named-content content-type="kingdom">Animalia</named-content>
              </kwd><kwd>
                <named-content content-type="order">Hymenoptera</named-content>
              </kwd><kwd>
                <named-content content-type="family">Braconidae</named-content>
              </kwd></kwd-group><mixed-citation publication-type="journal"><person-group><name><surname>Yao</surname><given-names>Junli</given-names></name><name><surname>van Achterberg</surname><given-names>Cornelis</given-names></name><name><surname>Yaakop</surname><given-names>Salmah</given-names></name><name><surname>Long</surname><given-names>Khuat Dang</given-names></name><name><surname>Sharkey</surname><given-names>Michael J.</given-names></name><name><surname>Chapman</surname><given-names>Eric G.</given-names></name></person-group><article-title>﻿A new genus <italic><tp:taxon-name><tp:taxon-name-part taxon-name-part-type="genus" reg="Anamalysia">Anamalysia</tp:taxon-name-part></tp:taxon-name></italic> van Achterberg (<tp:taxon-name><tp:taxon-name-part taxon-name-part-type="order">Hymenoptera</tp:taxon-name-part></tp:taxon-name>, <tp:taxon-name><tp:taxon-name-part taxon-name-part-type="family">Braconidae</tp:taxon-name-part></tp:taxon-name>, <tp:taxon-name><tp:taxon-name-part taxon-name-part-type="subfamily">Alysiinae</tp:taxon-name-part></tp:taxon-name>), six new species, and two new combinations from India, Indonesia, Malaysia, Singapore, Thailand, and Vietnam</article-title><source>Zookeys</source><day>01</day><month>11</month><year>2022</year><volume>1126</volume><fpage>131</fpage><lpage>154</lpage><pub-id pub-id-type="doi">10.3897/zookeys.1126.90916</pub-id></mixed-citation></tp:treatment-meta><tp:nomenclature><label>﻿</label><tp:taxon-name>
              <object-id xmlns:xlink="http://www.w3.org/1999/xlink" content-type="arpha" xlink:type="simple">C4A10038-43E4-549A-BAF0-5ED643DB433E</object-id>
              <tp:taxon-name-part taxon-name-part-type="genus" reg="Anamalysia">Anamalysia</tp:taxon-name-part>
              <tp:taxon-name-part taxon-name-part-type="species" reg="idiastimorpha">idiastimorpha</tp:taxon-name-part>
              <object-id xmlns:xlink="http://www.w3.org/1999/xlink" content-type="zoobank" xlink:type="simple">https://zoobank.org/839C94E5-28ED-48C2-B96F-CF92048C4DD8</object-id>
            </tp:taxon-name><tp:taxon-authority>van Achterberg</tp:taxon-authority><tp:taxon-status xmlns:xlink="http://www.w3.org/1999/xlink" xlink:type="simple">sp. nov.</tp:taxon-status><xref ref-type="fig" rid="F1">Fig. 1A–L</xref></tp:nomenclature><tp:treatment-sec sec-type="type material" id="SECID0ER5AE"><title>Type material.</title><p><bold><italic>Holotype</italic></bold>, ♀ (<abbrev xmlns:xlink="http://www.w3.org/1999/xlink" xlink:title="Naturalis Biodiversity Centre, Leiden" id="ABBRID0E35AE" xlink:type="simple">RMNH</abbrev>), South India, Anaimalai Hills, Cinchona [plantation?], 3500 ft, v.1964, P. Susai Nathan.</p><p><bold><italic>Non-type</italic></bold>: 1 ♀ (<abbrev xmlns:xlink="http://www.w3.org/1999/xlink" xlink:title="Naturalis Biodiversity Centre, Leiden" id="ABBRID0EH6AE" xlink:type="simple">RMNH</abbrev>), India, Kerala, 9–17 km W. Pormudi, 5.xi.1984, B.180, K. Ghorpade.</p></tp:treatment-sec><tp:treatment-sec sec-type="description" id="SECID0EL6AE"><title>Description.</title><p><bold><italic>Holotype</italic></bold>, ♀, length of body 5.5 mm, length of fore wing 5.0 mm.</p><p><bold><italic>Head</italic>.</bold> Width of head twice its median length, sparsely setose; antenna incomplete, 22+, segments densely setose, length of third segment 0.9 times as long as fourth segment, length of third and fourth segments 3.0 and 4.6 times their width, respectively (Fig. <xref ref-type="fig" rid="F1">1G, J</xref>); length of maxillary palp 1.2 times height of head; eye in dorsal view 1.8 times as long as temple; temple in dorsal view subparallel-sided behind eyes (Fig. <xref ref-type="fig" rid="F1">1E</xref>); OOL: diameter of ocellus: POL = 24:7:6 (Fig. <xref ref-type="fig" rid="F1">1E</xref>); frons flat medially and convex laterally, smooth and with pit between antennal sockets; antennal sockets distinctly protruding; smooth narrow groove between antennal sockets and eye; minimum width of face 0.55 times maximum width of head, densely punctate submedially, more sparsely on remainder of face, with long setae, without crenulate grooves ventrally (Fig. <xref ref-type="fig" rid="F1">1B</xref>); clypeus narrow, triangular, with long setae and ventrally acute and its surface with a few punctures, moderately convex dorsally, length of malar space 0.1 times basal width of mandible; mandible coarsely rugose medially, strongly widened apically, its medial length 1.4 times its maximum width, upper tooth large and truncate lobe-shaped, with ventral tooth rounded and lobe-shaped, connected to a ventral carina (Fig. <xref ref-type="fig" rid="F1">1H</xref>).</p><p><bold><italic>Mesosoma</italic>.</bold> Length of mesosoma 1.6 times its height; pronotum dorsally with large deep and round dorsope; side of pronotum with some coarsely crenulate antero-medially, posteriorly finely crenulate and remainder smooth; epicnemial area dorsally punctulate, medially crenulate and ventrally punctate; precoxal sulcus absent posteriorly, remainder very wide and coarsely crenulate; remainder of mesopleuron smooth; episternal scrobe linear; pleural sulcus finely crenulate, but ventrally more coarsely crenulate (Fig. <xref ref-type="fig" rid="F1">1K</xref>); mesosternal sulcus coarsely crenulate, rather wide posteriorly; metapleuron largely coarsely rugose-punctate; notauli complete, deep and narrow, mainly smooth (Fig. <xref ref-type="fig" rid="F1">1C</xref>); mesoscutum strongly shiny and largely glabrous, but with long setae near notauli and lateral carina; mesoscutum without a medio- posterior depression; axilla conspicuously setose and lateral carina lamelliform protuberant; scutellar sulcus deep, with one carina and some punctures, 0.3 times as long as scutellum; scutellum rather convex in lateral view; metanotum distinctly lamelliform protruding dorsally in lateral view; surface of propodeum largely smooth antero-laterally, remainder vermiculate- reticulate, without areola and with long irregular median carina; propodeal spiracle round, small and in front of middle of propodeum.</p><p><bold><italic>Wings</italic>.</bold> Pterostigma subelliptical (Fig. <xref ref-type="fig" rid="F1">1A</xref>), its posterior margin hardly curved; vein r issued distinctly behind middle of pterostigma and distinctly oblique; r:3-SR:SR1 = 5:20:53; 1-SR+M sinuate (left wing) or straight (right wing); SR1 straight; cu-a short and oblique, postfurcal; 1- CU1:2-CU1 = 1:14; 2-SR:3-SR:r-m = 24:20:10; m-cu distinctly postfurcal, slightly converging to 1-M posteriorly; first subdiscal cell 4.7 times as long as wide; CU1b distinctly shorter than 3-CU1 and 3-CU1 oblique. Hind wing: M+CU:1-M:1r-m = 30:22:18; m-cu distinctly developed and removed from 2-M and largely sclerotised (Fig. <xref ref-type="fig" rid="F1">1A</xref>).</p><p><bold><italic>Legs</italic>.</bold> Outer side of hind coxa finely punctate and densely setose, dorsally smooth; middle coxa strongly protruding forwards ventrally, less so of hind coxa; tarsal claws moderately robust; length of femur, tibia, and basitarsus of hind leg 3.7, 11.7, and 7.5 times their width, respectively; hind tibia and basitarsus rather short and adpressed bristly setose (Fig. <xref ref-type="fig" rid="F1">1D, F</xref>).</p><p><bold><italic>Metasoma</italic>.</bold> Length of first tergite equal to its apical width, its surface regularly costate-striate, its dorsal carinae complete (Fig. <xref ref-type="fig" rid="F1">1I</xref>); laterope absent; dorsope large and deep; remainder of metasoma smooth and rather depressed; ovipositor with minute dorsal notch and some ventral teeth; length of setose part of ovipositor sheath 0.39 times fore wing and nearly as long as hind tibia; apex of ovipositor sheath subtruncate and no apical spine (Fig. <xref ref-type="fig" rid="F1">1L</xref>); hypopygium medium- sized and apically acute in lateral view (Fig. <xref ref-type="fig" rid="F1">1K</xref>).</p><p><bold><italic>Colour</italic>.</bold> Black; scapus, pedicellus, and tegulae more or less chestnut brown; palpi pale yellowish; metasoma (except black first tergite and dark parts of second and third tergites) and apically femur and tibia of fore leg brownish yellow; remainder of antenna (as far as present) and of legs, mandible, second tergite dorsally and middle of third tergite, ovipositor sheath, pterostigma (but apex paler brown), and most veins dark brown; wing membrane slightly infuscate.</p><p><bold><italic>Variation</italic>.</bold> The specimen from Kerala is very similar but has the pterostigma narrower, third antennal segment comparatively slender (3.5 times longer than wide and about as wide as fourth segment) and vein m-cu of hind wing unsclerotised. It has 46 antennal segments, 1.8 times as long as fore wing and its apical half completely black; length of fore wing 4.2 mm and of body 4.6 mm; eye in dorsal view 1.7 times as long as temple; length of setose part of ovipositor sheath 0.37 times fore wing.</p></tp:treatment-sec><tp:treatment-sec sec-type="distribution" id="SECID0E3CAG"><title>Distribution.</title><p>South India (Anamalai Hills).</p></tp:treatment-sec><tp:treatment-sec sec-type="etymology" id="SECID0EBDAG"><title>Etymology.</title><p>Named after the generic name <italic><tp:taxon-name><tp:taxon-name-part taxon-name-part-type="genus" reg="Idiasta">Idiasta</tp:taxon-name-part></tp:taxon-name></italic> Foerster,1863 because of its morphological similarity.</p></tp:treatment-sec><tp:treatment-sec><!--Section generated to contain objects referenced in tp:taxon-treatment.--><fig id="F1" position="float" orientation="portrait"><object-id xmlns:xlink="http://www.w3.org/1999/xlink" content-type="doi" xlink:type="simple">10.3897/zookeys.1126.90916.figure1</object-id><object-id xmlns:xlink="http://www.w3.org/1999/xlink" content-type="arpha" xlink:type="simple">1BB6E11C-9C13-5A9E-9D74-712CCA2CD4A1</object-id><label>Figure 1.</label><caption><p><italic><tp:taxon-name><tp:taxon-name-part taxon-name-part-type="genus" reg="Anamalysia">Anamalysia</tp:taxon-name-part><tp:taxon-name-part taxon-name-part-type="species" reg="idiastimorpha">idiastimorpha</tp:taxon-name-part></tp:taxon-name></italic> sp. nov., ♀, holotype <bold>A</bold> wings <bold>B</bold> head, anterior aspect <bold>C</bold> mesosoma, dorsal aspect <bold>D</bold> hind leg <bold>E</bold> head dorsal aspect <bold>F</bold> outer hind claw <bold>G</bold> basal antennal segments <bold>H</bold> mandible full sight on second tooth <bold>I</bold> first metasomal tergite dorsal aspect <bold>J</bold> antenna <bold>K</bold> habitus lateral aspect <bold>L</bold> ovipositor and its sheath. Scale bars: 1.0 mm (<bold>A, D, J–L</bold>); 1.4 mm (<bold>B, C, E, I</bold>); 3.0 mm (<bold>F, G</bold>); 4.0 mm (<bold>H</bold>).</p></caption><graphic xmlns:xlink="http://www.w3.org/1999/xlink" xlink:href="zookeys-1126-131_article-90916__-g001.jpg" position="float" orientation="portrait" xlink:type="simple" id="oo_764268.jpg"><uri content-type="original_file" xlink:type="simple">https://binary.pensoft.net/fig/764268</uri></graphic></fig></tp:treatment-sec></tp:taxon-treatment>
