# Supplementary material for: ﻿A new genus Anamalysia van Achterberg (Hymenoptera, Braconidae, Alysiinae), six new species, and two new combinations from India, Indonesia, Malaysia, Singapore, Thailand, and Vietnam
Source: Zookeys. 2022 Nov 1;1126:131–54. doi: 10.3897/zookeys.1126.90916 (PMC9836703; doi:10.3897/zookeys.1126.90916)
Supplement: XML Treatment for Anamalysia knekosoma [file zookeys.1126.90916-treatment3.xml]

<!DOCTYPE tp:taxon-treatment
  PUBLIC "-//TaxonX//DTD Taxonomic Treatment Publishing DTD v0 20100105//EN" "tax-treatment-NSO.dtd">
<tp:taxon-treatment xmlns:tp="http://www.plazi.org/taxpub"><tp:treatment-meta><kwd-group><label>Taxon classification</label><kwd>
                <named-content content-type="kingdom">Animalia</named-content>
              </kwd><kwd>
                <named-content content-type="order">Hymenoptera</named-content>
              </kwd><kwd>
                <named-content content-type="family">Braconidae</named-content>
              </kwd></kwd-group><mixed-citation publication-type="journal"><person-group><name><surname>Yao</surname><given-names>Junli</given-names></name><name><surname>van Achterberg</surname><given-names>Cornelis</given-names></name><name><surname>Yaakop</surname><given-names>Salmah</given-names></name><name><surname>Long</surname><given-names>Khuat Dang</given-names></name><name><surname>Sharkey</surname><given-names>Michael J.</given-names></name><name><surname>Chapman</surname><given-names>Eric G.</given-names></name></person-group><article-title>﻿A new genus <italic><tp:taxon-name><tp:taxon-name-part taxon-name-part-type="genus" reg="Anamalysia">Anamalysia</tp:taxon-name-part></tp:taxon-name></italic> van Achterberg (<tp:taxon-name><tp:taxon-name-part taxon-name-part-type="order">Hymenoptera</tp:taxon-name-part></tp:taxon-name>, <tp:taxon-name><tp:taxon-name-part taxon-name-part-type="family">Braconidae</tp:taxon-name-part></tp:taxon-name>, <tp:taxon-name><tp:taxon-name-part taxon-name-part-type="subfamily">Alysiinae</tp:taxon-name-part></tp:taxon-name>), six new species, and two new combinations from India, Indonesia, Malaysia, Singapore, Thailand, and Vietnam</article-title><source>Zookeys</source><day>01</day><month>11</month><year>2022</year><volume>1126</volume><fpage>131</fpage><lpage>154</lpage><pub-id pub-id-type="doi">10.3897/zookeys.1126.90916</pub-id></mixed-citation></tp:treatment-meta><tp:nomenclature><label>﻿</label><tp:taxon-name>
              <object-id xmlns:xlink="http://www.w3.org/1999/xlink" content-type="arpha" xlink:type="simple">A7A0FDD9-AAF2-5F92-A82A-DDB58EA5D0C9</object-id>
              <tp:taxon-name-part taxon-name-part-type="genus" reg="Anamalysia">Anamalysia</tp:taxon-name-part>
              <tp:taxon-name-part taxon-name-part-type="species" reg="knekosoma">knekosoma</tp:taxon-name-part>
              <object-id xmlns:xlink="http://www.w3.org/1999/xlink" content-type="zoobank" xlink:type="simple">https://zoobank.org/9E4DD0CE-ED51-42B1-9A15-5BC0FF97B55E</object-id>
            </tp:taxon-name><tp:taxon-authority>van Achterberg &amp; Yao</tp:taxon-authority><tp:taxon-status xmlns:xlink="http://www.w3.org/1999/xlink" xlink:type="simple">sp. nov.</tp:taxon-status><xref ref-type="fig" rid="F2">Fig. 2A–G</xref></tp:nomenclature><tp:treatment-sec sec-type="type material" id="SECID0E3EAG"><title>Type material.</title><p><bold><italic>Holotype</italic></bold>, ♀ (<abbrev xmlns:xlink="http://www.w3.org/1999/xlink" xlink:title="Queen Sirikit Botanic Gardens Entomology Collection" id="ABBRID0EHFAG" xlink:type="simple">QSBG</abbrev>), Thailand, Chiang Mai, Doi Chiangdao NP Headquarters <named-content xmlns:xlink="http://www.w3.org/1999/xlink" content-type="dwc:verbatimCoordinates" xlink:type="simple"><named-content content-type="geo-json" specific-use="{&#34;type&#34;:&#34;Point&#34;,&#34;coordinates&#34;:[98.921667,19.405000]}" id="NCID0EOFAG" xlink:type="simple">19°24.3'N, 98°55.3'E</named-content></named-content>, 491 m, Malaise trap 16–23.xi.2007, S. Jugsu &amp; A. Watwanich leg. T5713, GenBank accession number <ext-link xmlns:xlink="http://www.w3.org/1999/xlink" ext-link-type="gen" xlink:href="MG912777" xlink:type="simple">MG912777</ext-link> (COI).</p></tp:treatment-sec><tp:treatment-sec sec-type="description" id="SECID0ETFAG"><title>Description.</title><p><bold><italic>Holotype</italic></bold>, ♀, length of body 5.0 mm, length of fore wing 4.6 mm.</p><p><bold><italic>Head</italic>.</bold> Width of head 2.4 times its median length, sparsely setose and strongly shiny; antenna complete (Fig. <xref ref-type="fig" rid="F2">2A</xref>), 47-segmented, segments densely setose, length of third segment 0.7 times as long as fourth segment, length of third and fourth segments 3.8 and 6.5 times their width, respectively; length of maxillary palp 1.5 times height of head; eye in dorsal view 2.0 times as long as temple; temple in dorsal view subparallel-sided behind eyes (Fig. <xref ref-type="fig" rid="F2">2C</xref>); OOL: diameter of ocellus: POL = 14:6:11; frons flat medially (except an incomplete median groove, anteriorly half deep groove and posteriorly half with groove trace) and convex laterally, smooth; antennal sockets distinctly protruding; with a smooth, narrow and superficial groove between antennal sockets and eye; minimum width of face 0.35 times maximum width of head, densely rugulose- punctate, with a Y-shaped carina medially (from antenna sockets to clypeus), medio-posteriorly with fine reticulate, with rather dense and long setae (Fig. <xref ref-type="fig" rid="F2">2B</xref>); clypeus wide, triangle, width 1.1 times its length, with long setae and ventrally rounded and its surface largely smooth except a few punctures (Fig. <xref ref-type="fig" rid="F2">2B</xref>); length of malar space 0.1 times basal width of mandible; mandible sparsely rugose medially except teeth part smooth, strongly widened dorsally, its medial length 1.8 times its maximum width, upper tooth large and truncate lobe-shaped, with ventral tooth rather small, rounded and lobe-shaped, connected to a carina (Fig. <xref ref-type="fig" rid="F2">2E</xref>).</p><fig id="F2" position="float" orientation="portrait"><object-id xmlns:xlink="http://www.w3.org/1999/xlink" content-type="doi" xlink:type="simple">10.3897/zookeys.1126.90916.figure2</object-id><object-id xmlns:xlink="http://www.w3.org/1999/xlink" content-type="arpha" xlink:type="simple">373F094C-EFA5-5268-B40B-1981593C04C2</object-id><label>Figure 2.</label><caption><p><italic><tp:taxon-name><tp:taxon-name-part taxon-name-part-type="genus" reg="Anamalysia">Anamalysia</tp:taxon-name-part><tp:taxon-name-part taxon-name-part-type="species" reg="knekosoma">knekosoma</tp:taxon-name-part></tp:taxon-name></italic> sp. nov., ♀, holotype <bold>A</bold> habitus lateral aspect <bold>B</bold> head anterior aspect <bold>C</bold> head and mesoscutum dorsal aspect <bold>D</bold> wings <bold>E</bold> mandible and ventrolateral aspect of head and mesosoma <bold>F</bold> mesosoma lateral aspect <bold>G</bold> habitus, dorsal aspect.</p></caption><graphic xmlns:xlink="http://www.w3.org/1999/xlink" xlink:href="zookeys-1126-131_article-90916__-g002.jpg" position="float" orientation="portrait" xlink:type="simple" id="oo_764269.jpg"><uri content-type="original_file" xlink:type="simple">https://binary.pensoft.net/fig/764269</uri></graphic></fig><p><bold><italic>Mesosoma</italic>.</bold> Length of mesosoma 1.6 times its height; pronotum dorsally with large deep and round dorsope; side of pronotum with some coarse crenulate anteriorly, posteriorly finely crenulate and remainder smooth (Fig. <xref ref-type="fig" rid="F2">2F</xref>); epicnemial area dorsally smooth, medially crenulate and ventrally punctate-rugose; precoxal sulcus anterior 1/5 smooth and remainder crenulate, widely crenulate anteriorly, narrowed after its middle and absent posteriorly (Fig. <xref ref-type="fig" rid="F2">2F</xref>); remainder of mesopleuron smooth; episternal scrobe round, deep; pleural sulcus anteriorly smooth and punctulate, with dense setae, posteriorly coarsely crenulate; mesosternal sulcus coarsely crenulate, rather wide posteriorly; metapleuron largely smooth and punctulate, with fine reticulate ventrally; notauli complete, deep and narrow, smooth, without midpit, more depressed in the end of notauli (Fig. <xref ref-type="fig" rid="F2">2G</xref>); mesoscutum strongly shiny and largely glabrous, but with some long setae near notauli and lateral carina and medial lobe protuberant; mesoscutum without a separate medio-posterior depression (Fig. <xref ref-type="fig" rid="F2">2G</xref>); axilla rather setose and lateral carina moderately protuberant; scutellar sulcus deep, with one carina and coarsely rugae, without punctures, 0.2 times as long as scutellum; scutellum rather convex in lateral view; metanotum distinctly lamelliform protruding posteriorly in lateral view; propodeum largely smooth and with sparse punctures anteriorly, except for a short median carina with rugae near it, medially with crown-shaped areolate area and bottom carina protuberant, medio-posteriorly densely reticulate, latero-posteriorly smooth with a longitudinal carina respectively (Fig. <xref ref-type="fig" rid="F2">2G</xref>); propodeal spiracle round, small and medially at propodeum.</p><p><bold><italic>Wings</italic>.</bold> Pterostigma subelliptical, its posterior margin hardly curved; vein r issued distinctly behind middle of pterostigma and distinctly oblique; r:3-SR:SR1 = 7:22:50; 1-SR+M rather sinuate; SR1 straight, slightly curved posteriorly; cu-a short and oblique, strongly postfurcal; 2-SR:3-SR:r-m = 38:36:19, vein r-m of fore wing distinctly inclivous; m-cu slightly postfurcal, slightly converging to 1-M posteriorly; first subdiscal cell 5.0 times as long as wide; 3- CU1:CU1b = 3.2 and 3-CU1 oblique. Hind wing: M+CU:1-M:1r-m = 83:53:45; m-cu distinctly developed and interstitial (Fig. <xref ref-type="fig" rid="F2">2D</xref>).</p><p><bold><italic>Legs</italic>.</bold> Outer side of hind coxa largely smooth, punctulate and moderately setose, dorsally shiny and smooth; middle coxa strongly protruding forwards ventrally, hind coxa gradually narrowed; tarsal claws moderately robust; length of femur, tibia and basitarsus of hind leg 3.9, 10.0, and 6.9 times their width, respectively; middle tibia and basitarsus rather short and adpressed setose (Fig. <xref ref-type="fig" rid="F2">2A</xref>).</p><p><bold><italic>Metasoma</italic>.</bold> Length of first tergite 1.1 times its apical width, its surface regularly costate-striate, its dorsal carinae complete and united submedially (Fig. <xref ref-type="fig" rid="F2">2G</xref>); laterope absent; dorsope large and deep; remainder of metasoma smooth and rather depressed; ovipositor with minute dorsal notch and some ventral teeth; setose part of ovipositor sheath as long as fore wing and 0.4 times as long as hind tibia (Fig. <xref ref-type="fig" rid="F2">2A</xref>); apex of ovipositor sheath subtruncate and no apical spine; hypopygium medium-sized and apically acute in lateral view (Fig. <xref ref-type="fig" rid="F2">2A</xref>).</p><p><bold><italic>Colour</italic>.</bold> Black; head and first tergite apically chestnut brown; scapus, pedicellus, and mandible apically brownish yellow; tegulae brown, but dorsal half brownish yellow; fore leg light brown (except coxa brownish yellow with yellow spot basally, trochanter, trochantellus with dark yellow spot apically, tibia basally and tarsus apically darkened yellow); middle leg light chestnut brown (but coxa brown with dark yellow spot basally, trochanter, trochantellus with dark yellow spot apically, tarsus apically light brown); hind leg chestnut brown as head (but coxa with brown spot basally, trochanter, trochantellus similar as middle leg, tarsus apically light brown); palpi pale yellowish; remainder of antenna, mandible basally, ovipositor sheath dark brown, metasoma (except blackish first tergite) yellowish brown dorsally, apical segment and metasoma ventrally and laterally yellow (Fig. <xref ref-type="fig" rid="F2">2I</xref>); pterostigma and most veins brown; wing membrane subhyaline.</p></tp:treatment-sec><tp:treatment-sec sec-type="distribution" id="SECID0EOKAG"><title>Distribution.</title><p>Thailand.</p></tp:treatment-sec><tp:treatment-sec sec-type="etymology" id="SECID0ETKAG"><title>Etymology.</title><p>Named after the mainly conspicuously yellow metasoma of the holotype; “knekos” is Greek for yellow and “soma” is Greek for body.</p></tp:treatment-sec></tp:taxon-treatment>
