# Supplementary material for: ﻿A new genus Anamalysia van Achterberg (Hymenoptera, Braconidae, Alysiinae), six new species, and two new combinations from India, Indonesia, Malaysia, Singapore, Thailand, and Vietnam
Source: Zookeys. 2022 Nov 1;1126:131–54. doi: 10.3897/zookeys.1126.90916 (PMC9836703; doi:10.3897/zookeys.1126.90916)
Supplement: XML Treatment for Anamalysia mellipes [file zookeys.1126.90916-treatment4.xml]

<!DOCTYPE tp:taxon-treatment
  PUBLIC "-//TaxonX//DTD Taxonomic Treatment Publishing DTD v0 20100105//EN" "tax-treatment-NSO.dtd">
<tp:taxon-treatment xmlns:tp="http://www.plazi.org/taxpub"><tp:treatment-meta><kwd-group><label>Taxon classification</label><kwd>
                <named-content content-type="kingdom">Animalia</named-content>
              </kwd><kwd>
                <named-content content-type="order">Hymenoptera</named-content>
              </kwd><kwd>
                <named-content content-type="family">Braconidae</named-content>
              </kwd></kwd-group><mixed-citation publication-type="journal"><person-group><name><surname>Yao</surname><given-names>Junli</given-names></name><name><surname>van Achterberg</surname><given-names>Cornelis</given-names></name><name><surname>Yaakop</surname><given-names>Salmah</given-names></name><name><surname>Long</surname><given-names>Khuat Dang</given-names></name><name><surname>Sharkey</surname><given-names>Michael J.</given-names></name><name><surname>Chapman</surname><given-names>Eric G.</given-names></name></person-group><article-title>﻿A new genus <italic><tp:taxon-name><tp:taxon-name-part taxon-name-part-type="genus" reg="Anamalysia">Anamalysia</tp:taxon-name-part></tp:taxon-name></italic> van Achterberg (<tp:taxon-name><tp:taxon-name-part taxon-name-part-type="order">Hymenoptera</tp:taxon-name-part></tp:taxon-name>, <tp:taxon-name><tp:taxon-name-part taxon-name-part-type="family">Braconidae</tp:taxon-name-part></tp:taxon-name>, <tp:taxon-name><tp:taxon-name-part taxon-name-part-type="subfamily">Alysiinae</tp:taxon-name-part></tp:taxon-name>), six new species, and two new combinations from India, Indonesia, Malaysia, Singapore, Thailand, and Vietnam</article-title><source>Zookeys</source><day>01</day><month>11</month><year>2022</year><volume>1126</volume><fpage>131</fpage><lpage>154</lpage><pub-id pub-id-type="doi">10.3897/zookeys.1126.90916</pub-id></mixed-citation></tp:treatment-meta><tp:nomenclature><label>﻿</label><tp:taxon-name>
              <object-id xmlns:xlink="http://www.w3.org/1999/xlink" content-type="arpha" xlink:type="simple">55C17407-DBE7-51D7-9C78-CCBB01DE4221</object-id>
              <tp:taxon-name-part taxon-name-part-type="genus" reg="Anamalysia">Anamalysia</tp:taxon-name-part>
              <tp:taxon-name-part taxon-name-part-type="species" reg="mellipes">mellipes</tp:taxon-name-part>
              <object-id xmlns:xlink="http://www.w3.org/1999/xlink" content-type="zoobank" xlink:type="simple">https://zoobank.org/50584F60-BECC-4E9D-A6CF-2ECB4A7F2B6F</object-id>
            </tp:taxon-name><tp:taxon-authority>van Achterberg &amp; Yaakop</tp:taxon-authority><tp:taxon-status xmlns:xlink="http://www.w3.org/1999/xlink" xlink:type="simple">sp. nov.</tp:taxon-status><xref ref-type="fig" rid="F3">Fig. 3A–H</xref></tp:nomenclature><tp:treatment-sec sec-type="type material" id="SECID0EGMAG"><title>Type material.</title><p><bold><italic>Holotype</italic></bold>, ♀ (<abbrev xmlns:xlink="http://www.w3.org/1999/xlink" xlink:title="Naturalis Biodiversity Centre, Leiden" id="ABBRID0ERMAG" xlink:type="simple">RMNH</abbrev>), Malaysia, SW Sabah, near Long Pa Sia (West), c. 1050 m, 25.xi–8.xii.1987, Mal. trap 3, C. v. Achterberg, <abbrev xmlns:xlink="http://www.w3.org/1999/xlink" xlink:title="Naturalis Biodiversity Centre, Leiden" id="ABBRID0EVMAG" xlink:type="simple">RMNH</abbrev>’87, DNA voucher number “94”. <bold><italic>Paratypes</italic></bold> (5 ♀): 1 ♀ (<named-content xmlns:xlink="http://www.w3.org/1999/xlink" content-type="dwc:institutional_code" xlink:title="Texas A&amp;M University, College Station" xlink:href="http://grbio.org/institution/texas-am-university-1" xlink:type="simple">TAMU</named-content>), Indonesia, West Kalimantan, Gunung Palung Nat. Park, 15.vi–15.viii.1991, Darling, Sutrisno &amp; Rosichon, IIS 910122; Cabang Panti Res. Station, 1° [= primary] rainforest, 100–400 m, alluvial-light gap, <named-content xmlns:xlink="http://www.w3.org/1999/xlink" content-type="dwc:verbatimCoordinates" xlink:type="simple"><named-content content-type="geo-json" specific-use="{&#34;type&#34;:&#34;Point&#34;,&#34;coordinates&#34;:[110.083333,-1.250000]}" id="NCID0EDNAG" xlink:type="simple">1°15'S, 110°5'E</named-content></named-content>, Malaise trap, head; 1 ♀ (<named-content xmlns:xlink="http://www.w3.org/1999/xlink" content-type="dwc:institutional_code" xlink:title="Universiti Kebangsaan Malaysia, Bangi" xlink:href="http://grbio.org/institution/universiti-kebangsaan-malaysia" xlink:type="simple">UKM</named-content>), Malaysia, N. Sembilan, Pasoh Forest Reserve, 24.x.2002, (50 ha plot), Ng, Y.F. &amp; Ruslan, DNA voucher number “84”; 1 ♀ (<named-content xmlns:xlink="http://www.w3.org/1999/xlink" content-type="dwc:institutional_code" xlink:title="Universiti Kebangsaan Malaysia, Bangi" xlink:href="http://grbio.org/institution/universiti-kebangsaan-malaysia" xlink:type="simple">UKM</named-content>), [West Malaysia], Johor: Endau-Rompin Selai, 25.ix–1.x.2004, Shah, Roslan, Fauzi, DNA voucher number “59”; 1 ♀ (<abbrev xmlns:xlink="http://www.w3.org/1999/xlink" xlink:title="Naturalis Biodiversity Centre, Leiden" id="ABBRID0EQNAG" xlink:type="simple">RMNH</abbrev>), W. Malaysia, Johor, Endau Rompin, Kampung Peta, ix.2007, Mal. trap, Ruslan, Fauzi &amp; Norlie; 1 ♀ (<abbrev xmlns:xlink="http://www.w3.org/1999/xlink" xlink:title="Naturalis Biodiversity Centre, Leiden" id="ABBRID0EUNAG" xlink:type="simple">RMNH</abbrev>), W. Malaysia, Pahang, Hutan Kuala Lompat, 29.xii.2006–13.i.2007, Mal. Tr., Ruslan, Fauzi &amp; Norlie, DNA voucher number “73”.</p></tp:treatment-sec><tp:treatment-sec sec-type="description" id="SECID0EYNAG"><title>Description.</title><p><bold><italic>Holotype</italic></bold>, ♀, length of body 3.6 mm, length of fore wing 3.1 mm.</p><p><bold><italic>Head</italic>.</bold> Width of head 1.7 times its median length, sparsely setose and strongly shiny; antenna incomplete, 24+, segments densely setose, length of third segment 0.9 times as long as fourth segment, length of third and fourth segments 4.0 and 4.3 times their width, respectively (Fig. <xref ref-type="fig" rid="F3">3E</xref>); length of maxillary palp of paratypes 1.4 times height of head (missing in holotype); eye in dorsal view 4.4 times as long as temple; temple in dorsal view subparallel-sided behind eyes (Fig. <xref ref-type="fig" rid="F3">3B</xref>); OOL: diameter of ocellus: POL = 11:4:3; frons flat medially (except a complete median groove) and convex laterally, smooth and no pit between antennal sockets; antennal sockets distinctly protruding; with a smooth, narrow and superficial groove between antennal sockets and eye; minimum width of face 0.5 times maximum width of head, densely rugulose-punctate submedially, more sparsely on remainder of face and transversely rugose ventrally and smooth medially, with rather long setae, without crenulate grooves ventrally; clypeus narrow, nearly parallel-sided, with long setae and ventrally rounded and its surface largely smooth except a few punctures (Fig. <xref ref-type="fig" rid="F3">3H</xref>); length of malar space 0.1 times basal width of mandible; mandible rugose medially, strongly widened dorsally, its medial length 1.5 times its maximum width, upper tooth large and truncate lobe-shaped, with ventral tooth rather small, rounded and lobe-shaped, connected to a carina (Fig. <xref ref-type="fig" rid="F3">3C, G</xref>).</p><fig id="F3" position="float" orientation="portrait"><object-id xmlns:xlink="http://www.w3.org/1999/xlink" content-type="doi" xlink:type="simple">10.3897/zookeys.1126.90916.figure3</object-id><object-id xmlns:xlink="http://www.w3.org/1999/xlink" content-type="arpha" xlink:type="simple">F4E25CF1-22FB-54AD-B67A-485A0C05220D</object-id><label>Figure 3.</label><caption><p><italic><tp:taxon-name><tp:taxon-name-part taxon-name-part-type="genus" reg="Anamalysia">Anamalysia</tp:taxon-name-part><tp:taxon-name-part taxon-name-part-type="species" reg="mellipes">mellipes</tp:taxon-name-part></tp:taxon-name></italic> sp. nov., ♀, holotype <bold>A</bold> fore wing <bold>B</bold> head, dorsal aspect <bold>C</bold> mandible, full sight on first tooth <bold>D</bold> outer hind claw <bold>E</bold> basal antennal segments <bold>F</bold> first metasomal tergite, dorsal aspect <bold>G</bold> mandible, full sight on third tooth <bold>H</bold> clypeus. Scale bars: 1.0 mm (<bold>A, B</bold>); 1.5 mm (<bold>C, E–G</bold>); 2.5 mm (<bold>D, H</bold>).</p></caption><graphic xmlns:xlink="http://www.w3.org/1999/xlink" xlink:href="zookeys-1126-131_article-90916__-g003.jpg" position="float" orientation="portrait" xlink:type="simple" id="oo_764270.jpg"><uri content-type="original_file" xlink:type="simple">https://binary.pensoft.net/fig/764270</uri></graphic></fig><p><bold><italic>Mesosoma</italic>.</bold> Length of mesosoma 1.5 times its height; pronotum dorsally with large deep and round dorsope; side of pronotum with some coarse crenulae anteriorly and medially, posteriorly finely crenulate and remainder smooth; epicnemial area dorsally smooth, medially crenulate and ventrally punctate-rugose; precoxal sulcus widely crenulate anteriorly, narrowed after its middle and absent posteriorly; remainder of mesopleuron smooth; episternal scrobe round, deep; pleural sulcus coarsely crenulate; mesosternal sulcus coarsely crenulate, rather wide posteriorly; metapleuron largely smooth, with some rugae ventrally; notauli complete, deep, narrow, and smooth; mesoscutum strongly shiny and largely glabrous, but with some long setae near notauli and lateral carina and medial lobe protuberant; mesoscutum without a separate medio-posterior depression; axilla rather setose and lateral carina moderately protuberant; scutellar sulcus deep, with one carina and no punctures, 0.4 times as long as scutellum; scutellum rather convex in lateral view; metanotum distinctly lamelliform protruding posteriorly in lateral view; surface of propodeum largely smooth anteriorly, except for a short median carina, medially with wide triangular areolate area and posteriorly reticulate; propodeal spiracle round, small and submedially at propodeum.</p><p><bold><italic>Wings</italic>.</bold> Pterostigma subelliptical (Fig. <xref ref-type="fig" rid="F3">3A</xref>), its posterior margin hardly curved; vein r issued distinctly behind middle of pterostigma and distinctly oblique; r:3-SR:SR1 = 5:21:53; 1-SR+M rather sinuate; SR1 straight; cu-a short and oblique, interstitial; 2-SR:3-SR:r-m = 25:21:13; m- cu slightly postfurcal, slightly converging to 1-M posteriorly; first subdiscal cell 6.5 times as long as wide; CU1b distinctly shorter than 3-CU1 and 3-CU1 oblique. Hind wing: M+CU:1- M:1r-m = 30:35:13; m-cu distinctly developed and removed from 2-M.</p><p><bold><italic>Legs</italic>.</bold> Outer side of hind coxa largely smooth, punctulate and moderately setose, dorsally shiny and smooth; middle coxa strongly protruding forwards ventrally, hind coxa gradually narrowed; tarsal claws moderately robust (Fig. <xref ref-type="fig" rid="F3">3D</xref>); length of femur, tibia, and basitarsus of hind leg 4.2, 14.0, and 10.3 times their width, respectively; hind tibia and basitarsus rather short and adpressed setose.</p><p><bold><italic>Metasoma</italic>.</bold> Length of first tergite 1.4 times its apical width, its surface regularly costate-striate, its dorsal carinae nearly complete and united submedially (Fig. <xref ref-type="fig" rid="F3">3F</xref>); laterope absent; dorsope large and deep (Fig. <xref ref-type="fig" rid="F3">3F</xref>); remainder of metasoma smooth and rather depressed; ovipositor with minute dorsal notch and some ventral teeth; length of setose part of ovipositor sheath 0.34 times fore wing and 0.8 times as long as hind tibia; apex of ovipositor sheath subtruncate and no apical spine; hypopygium medium-sized and apically acute in lateral view.</p><p><bold><italic>Colour</italic>.</bold> Dark chestnut brown; scapus, pedicellus, and tegulae more or less brown; palpi pale yellowish; metasoma (except first tergite and base of second tergite), remainder of antenna (as far as present), mandible, coxae (but paler apically) and ovipositor sheath brown; two basal segments of hind tarsus darkened; remainder of legs brownish yellow; pterostigma and most veins pale brown; wing membrane subhyaline.</p><p><bold><italic>Variation</italic>.</bold> Length of fore wing 2.8–3.1 mm and of body 3.3–3.6 mm; antenna of ♀ with 36 (1) segments, 1.9 times as long as fore wing and seven or eight apical segments white or ivory; vein SR1 of fore wing 2.5–3.1 times vein 3-SR; length of first tergite 1.4–1.5 times its apical width; eye in dorsal view 4.2–4.4 times as long as temple; length of setose part of ovipositor sheath 0.32–0.35 times fore wing.</p></tp:treatment-sec><tp:treatment-sec sec-type="distribution" id="SECID0ECSAG"><title>Distribution.</title><p>Malaysia (East Malaysia: Sabah; West Malaysia: Johor, Pahang, Sembilan).</p></tp:treatment-sec><tp:treatment-sec sec-type="etymology" id="SECID0EHSAG"><title>Etymology.</title><p>Named after its largely brownish yellow legs; “mel, mellis” is Latin for honey, and “pes, pedus” is Latin for leg.</p></tp:treatment-sec></tp:taxon-treatment>
