# Supplementary material for: ﻿A new genus Anamalysia van Achterberg (Hymenoptera, Braconidae, Alysiinae), six new species, and two new combinations from India, Indonesia, Malaysia, Singapore, Thailand, and Vietnam
Source: Zookeys. 2022 Nov 1;1126:131–54. doi: 10.3897/zookeys.1126.90916 (PMC9836703; doi:10.3897/zookeys.1126.90916)
Supplement: XML Treatment for Anamalysia transversator [file zookeys.1126.90916-treatment5.xml]

<!DOCTYPE tp:taxon-treatment
  PUBLIC "-//TaxonX//DTD Taxonomic Treatment Publishing DTD v0 20100105//EN" "tax-treatment-NSO.dtd">
<tp:taxon-treatment xmlns:tp="http://www.plazi.org/taxpub"><tp:treatment-meta><kwd-group><label>Taxon classification</label><kwd>
                <named-content content-type="kingdom">Animalia</named-content>
              </kwd><kwd>
                <named-content content-type="order">Hymenoptera</named-content>
              </kwd><kwd>
                <named-content content-type="family">Braconidae</named-content>
              </kwd></kwd-group><mixed-citation publication-type="journal"><person-group><name><surname>Yao</surname><given-names>Junli</given-names></name><name><surname>van Achterberg</surname><given-names>Cornelis</given-names></name><name><surname>Yaakop</surname><given-names>Salmah</given-names></name><name><surname>Long</surname><given-names>Khuat Dang</given-names></name><name><surname>Sharkey</surname><given-names>Michael J.</given-names></name><name><surname>Chapman</surname><given-names>Eric G.</given-names></name></person-group><article-title>﻿A new genus <italic><tp:taxon-name><tp:taxon-name-part taxon-name-part-type="genus" reg="Anamalysia">Anamalysia</tp:taxon-name-part></tp:taxon-name></italic> van Achterberg (<tp:taxon-name><tp:taxon-name-part taxon-name-part-type="order">Hymenoptera</tp:taxon-name-part></tp:taxon-name>, <tp:taxon-name><tp:taxon-name-part taxon-name-part-type="family">Braconidae</tp:taxon-name-part></tp:taxon-name>, <tp:taxon-name><tp:taxon-name-part taxon-name-part-type="subfamily">Alysiinae</tp:taxon-name-part></tp:taxon-name>), six new species, and two new combinations from India, Indonesia, Malaysia, Singapore, Thailand, and Vietnam</article-title><source>Zookeys</source><day>01</day><month>11</month><year>2022</year><volume>1126</volume><fpage>131</fpage><lpage>154</lpage><pub-id pub-id-type="doi">10.3897/zookeys.1126.90916</pub-id></mixed-citation></tp:treatment-meta><tp:nomenclature><label>﻿</label><tp:taxon-name>
              <object-id xmlns:xlink="http://www.w3.org/1999/xlink" content-type="arpha" xlink:type="simple">29A6F56B-6A26-568C-8455-07EFF5FB1D32</object-id>
              <tp:taxon-name-part taxon-name-part-type="genus" reg="Anamalysia">Anamalysia</tp:taxon-name-part>
              <tp:taxon-name-part taxon-name-part-type="species" reg="transversator">transversator</tp:taxon-name-part>
              <object-id xmlns:xlink="http://www.w3.org/1999/xlink" content-type="zoobank" xlink:type="simple">https://zoobank.org/F99CC0C6-2493-4D43-8EC8-E211FF121F00</object-id>
            </tp:taxon-name><tp:taxon-authority>Yao &amp; van Achterberg</tp:taxon-authority><tp:taxon-status xmlns:xlink="http://www.w3.org/1999/xlink" xlink:type="simple">sp. nov.</tp:taxon-status><xref ref-type="fig" rid="F4">Fig. 4A–I</xref></tp:nomenclature><tp:treatment-sec sec-type="type material" id="SECID0E1TAG"><title>Type material.</title><p><bold><italic>Holotype</italic></bold>, ♀ (<abbrev xmlns:xlink="http://www.w3.org/1999/xlink" xlink:title="Queen Sirikit Botanic Gardens Entomology Collection" id="ABBRID0EFUAG" xlink:type="simple">QSBG</abbrev>), Thailand, Nakhon Si Thammarat, Namtok Yong NP TV aerial, <named-content xmlns:xlink="http://www.w3.org/1999/xlink" content-type="dwc:verbatimCoordinates" xlink:type="simple"><named-content content-type="geo-json" specific-use="{&#34;type&#34;:&#34;Point&#34;,&#34;coordinates&#34;:[99.805000,8.238333]}" id="NCID0EMUAG" xlink:type="simple">8°14.3'N, 99°48.3'E</named-content></named-content>, 952 m, Malaise trap, 26.i–2.ii.2009, Paiboon leg. T4307, Genbank accession number <ext-link xmlns:xlink="http://www.w3.org/1999/xlink" ext-link-type="gen" xlink:href="MG912720" xlink:type="simple">MG912720</ext-link> (COI).</p></tp:treatment-sec><tp:treatment-sec sec-type="description" id="SECID0ERUAG"><title>Description.</title><p><bold><italic>Holotype</italic></bold>, ♀, length of body 3.5 mm, length of fore wing 3.6 mm.</p><p><bold><italic>Head</italic>.</bold> Width of head 2.1 times its median length, sparsely setose and strongly shiny; antenna incomplete, 26+, however, longer than body (Fig. <xref ref-type="fig" rid="F4">4A</xref>), segments densely setose, length of third segment 0.7 times as long as fourth segment, length of third and fourth segments 4.3 and 8.0 times their width, respectively; length of maxillary palp 1.5 times height of head; eye in dorsal view 3.0 times as long as temple; temple in dorsal view subparallel-sided behind eyes (Fig. <xref ref-type="fig" rid="F4">4E</xref>); OOL: diameter of ocellus: POL = 27:6:7; frons flat medially (except an incomplete median groove, anterior half with deep groove and posterior half with groove trace) and convex laterally, smooth; antennal sockets distinctly protruding; with a smooth, narrow, and superficial groove between antennal sockets and eye; minimum width of face 0.6 times maximum width of head, densely rugulose-punctate, with a Y-shaped carina medially (from antenna sockets to clypeus), anterior 2/3 (between and along Y-shaped carina) medially smooth, with rather dense and long setae (Fig. <xref ref-type="fig" rid="F4">4B</xref>); clypeus wide, triangular, width 2.0 times its length, with long setae and ventrally rounded and its surface largely smooth except a few punctures (Fig. <xref ref-type="fig" rid="F4">4B</xref>); length of malar space 0.1 times basal width of mandible; mandible sparsely rugose medially except teeth part smooth, strongly widened dorsally, its medial length 2.0 times its maximum width, upper tooth large and truncate lobe-shaped, with ventral tooth rather small, rounded and lobe-shaped, connected to a carina (Fig. <xref ref-type="fig" rid="F4">4C</xref>).</p><fig id="F4" position="float" orientation="portrait"><object-id xmlns:xlink="http://www.w3.org/1999/xlink" content-type="doi" xlink:type="simple">10.3897/zookeys.1126.90916.figure4</object-id><object-id xmlns:xlink="http://www.w3.org/1999/xlink" content-type="arpha" xlink:type="simple">87B65142-C2AD-5DF7-8BC4-B6EA7BD97512</object-id><label>Figure 4.</label><caption><p><italic><tp:taxon-name><tp:taxon-name-part taxon-name-part-type="genus" reg="Anamalysia">Anamalysia</tp:taxon-name-part><tp:taxon-name-part taxon-name-part-type="species" reg="transversator">transversator</tp:taxon-name-part></tp:taxon-name></italic> sp. nov., ♀, holotype <bold>A</bold> habitus, lateral aspect <bold>B</bold> head anterior aspect and mesosoma ventrally <bold>C</bold> mandible full sight on first tooth <bold>D</bold> mesosoma full sight on propodeum and first tergite dorsally <bold>E</bold> head and mesosoma dorsal aspect <bold>F</bold> mesosoma lateral aspect <bold>G</bold> wings <bold>H</bold> metasoma dorsal aspect <bold>I</bold> propodeum and metasoma lateral aspect.</p></caption><graphic xmlns:xlink="http://www.w3.org/1999/xlink" xlink:href="zookeys-1126-131_article-90916__-g004.jpg" position="float" orientation="portrait" xlink:type="simple" id="oo_764271.jpg"><uri content-type="original_file" xlink:type="simple">https://binary.pensoft.net/fig/764271</uri></graphic></fig><p><bold><italic>Mesosoma</italic>.</bold> Length of mesosoma 1.3 times its height; pronotum dorsally with large deep and round dorsope (Fig. <xref ref-type="fig" rid="F4">4E</xref>); side of pronotum with some coarse crenulate anteriorly, posteriorly finely crenulate and remainder smooth; epicnemial area dorsally smooth, medially crenulate and ventrally punctate-rugose; precoxal sulcus anterior 1/5 smooth and remainder crenulate, widely crenulate anteriorly, narrowed after its middle and absent posteriorly (Fig. <xref ref-type="fig" rid="F4">4F</xref>); remainder of mesopleuron smooth; episternal scrobe round, deep; pleural sulcus anteriorly smooth and punctulate, with dense setae, posteriorly coarsely crenulate; mesosternal sulcus coarsely crenulate, rather wide posteriorly; metapleuron largely smooth, with some rugae dorsally and ventrally; notauli complete, deep, narrow. and smooth; midpit small and round, connected to notauli (Fig. <xref ref-type="fig" rid="F4">4D, E</xref>); mesoscutum strongly shiny and largely glabrous, but with some long setae near notauli and lateral carina and medial lobe protuberant; mesoscutum without a separate medio-posterior depression; axilla rather setose and lateral carina moderately protuberant; scutellar sulcus deep, with one carina and coarsely rugae, without punctures, 0.4 times as long as scutellum (Fig. <xref ref-type="fig" rid="F4">4D, E</xref>); scutellum rather convex in lateral view; metanotum distinctly lamelliform protruding posteriorly in lateral view; propodeum with a complete longitudinal carina, largely smooth anteriorly, except for a short median carina and rugae near it, medially with circular areolate area and posteriorly reticulate, smooth latero-posteriorly (Fig. <xref ref-type="fig" rid="F4">4D, E</xref>); propodeal spiracle round, small and medially at propodeum.</p><p><bold><italic>Wings</italic>.</bold> Pterostigma subelliptical (Fig. <xref ref-type="fig" rid="F4">4G</xref>), its posterior margin hardly curved; vein r issued distinctly behind middle of pterostigma and distinctly oblique; r:3-SR:SR1 = 14:49:103; 1- SR+M rather sinuate; SR1 straight, slightly curved posteriorly; cu-a short and oblique, strongly postfurcal; 2-SR:3-SR:r-m = 30:29:14,vein r-m of fore wing distinctly inclivous; m-cu slightly postfurcal, slightly converging to 1-M posteriorly; first subdiscal cell 3.8 times as long as wide; 3-CU1:CU1b = 3.2 and 3-CU1 oblique. Hind wing: M+CU:1-M:1r-m = 29:23:10; m-cu distinctly developed and removed from 1r-m.</p><p><bold><italic>Legs</italic>.</bold> Outer side of hind coxa largely smooth, punctulate and moderately setose, dorsally shiny and smooth; middle coxa strongly protruding forwards ventrally, hind coxa gradually narrowed; tarsal claws moderately robust; length of femur, tibia, and basitarsus of hind leg 4.3, 10.0, and 8.7 times their width, respectively; middle tibia and basitarsus rather short and adpressed setose (Fig. <xref ref-type="fig" rid="F4">4A</xref>).</p><p><bold><italic>Metasoma</italic>.</bold> Length of first tergite 1.0 times its apical width, its surface regularly costate-striate, its dorsal carinae nearly complete and united submedially (Fig. <xref ref-type="fig" rid="F4">4H</xref>); laterope absent; dorsope large and deep (Fig. <xref ref-type="fig" rid="F4">4H</xref>); remainder of metasoma smooth and rather depressed; ovipositor with minute dorsal notch and some ventral teeth; length of setose part of ovipositor sheath 0.7 times fore wing and 0.9 times as long as hind tibia; apex of ovipositor sheath subtruncate and no apical spine; hypopygium medium-sized and apically acute in lateral view (Fig. <xref ref-type="fig" rid="F4">4I</xref>).</p><p><bold><italic>Colour</italic>.</bold> Black; head and first tergite chestnut brown; remainder of metasoma yellow; scapus, pedicellus, mandible apically, tegulae, and middle and hind legs (except tibia and tarsus brown, three apical tarsus lightened) brownish yellow; palpi pale yellowish; fore leg yellow (but apical tarsus more or less brown); remainder of antenna (as far as present), mandible basally and ovipositor sheath dark brown; pterostigma and most veins brown; wing membrane subhyaline.</p></tp:treatment-sec><tp:treatment-sec sec-type="distribution" id="SECID0EMZAG"><title>Distribution.</title><p>Thailand.</p></tp:treatment-sec><tp:treatment-sec sec-type="etymology" id="SECID0ERZAG"><title>Etymology.</title><p>Named after the comparatively transverse head in dorsal view (Fig. <xref ref-type="fig" rid="F4">4E</xref>).</p></tp:treatment-sec></tp:taxon-treatment>
