# Supplementary material for: ﻿A new genus Anamalysia van Achterberg (Hymenoptera, Braconidae, Alysiinae), six new species, and two new combinations from India, Indonesia, Malaysia, Singapore, Thailand, and Vietnam
Source: Zookeys. 2022 Nov 1;1126:131–54. doi: 10.3897/zookeys.1126.90916 (PMC9836703; doi:10.3897/zookeys.1126.90916)
Supplement: XML Treatment for Anamalysia triangulum [file zookeys.1126.90916-treatment6.xml]

<!DOCTYPE tp:taxon-treatment
  PUBLIC "-//TaxonX//DTD Taxonomic Treatment Publishing DTD v0 20100105//EN" "tax-treatment-NSO.dtd">
<tp:taxon-treatment xmlns:tp="http://www.plazi.org/taxpub"><tp:treatment-meta><kwd-group><label>Taxon classification</label><kwd>
                <named-content content-type="kingdom">Animalia</named-content>
              </kwd><kwd>
                <named-content content-type="order">Hymenoptera</named-content>
              </kwd><kwd>
                <named-content content-type="family">Braconidae</named-content>
              </kwd></kwd-group><mixed-citation publication-type="journal"><person-group><name><surname>Yao</surname><given-names>Junli</given-names></name><name><surname>van Achterberg</surname><given-names>Cornelis</given-names></name><name><surname>Yaakop</surname><given-names>Salmah</given-names></name><name><surname>Long</surname><given-names>Khuat Dang</given-names></name><name><surname>Sharkey</surname><given-names>Michael J.</given-names></name><name><surname>Chapman</surname><given-names>Eric G.</given-names></name></person-group><article-title>﻿A new genus <italic><tp:taxon-name><tp:taxon-name-part taxon-name-part-type="genus" reg="Anamalysia">Anamalysia</tp:taxon-name-part></tp:taxon-name></italic> van Achterberg (<tp:taxon-name><tp:taxon-name-part taxon-name-part-type="order">Hymenoptera</tp:taxon-name-part></tp:taxon-name>, <tp:taxon-name><tp:taxon-name-part taxon-name-part-type="family">Braconidae</tp:taxon-name-part></tp:taxon-name>, <tp:taxon-name><tp:taxon-name-part taxon-name-part-type="subfamily">Alysiinae</tp:taxon-name-part></tp:taxon-name>), six new species, and two new combinations from India, Indonesia, Malaysia, Singapore, Thailand, and Vietnam</article-title><source>Zookeys</source><day>01</day><month>11</month><year>2022</year><volume>1126</volume><fpage>131</fpage><lpage>154</lpage><pub-id pub-id-type="doi">10.3897/zookeys.1126.90916</pub-id></mixed-citation></tp:treatment-meta><tp:nomenclature><label>﻿</label><tp:taxon-name>
              <object-id xmlns:xlink="http://www.w3.org/1999/xlink" content-type="arpha" xlink:type="simple">48310EA9-61D9-5517-B438-4E3EDBFEBDD3</object-id>
              <tp:taxon-name-part taxon-name-part-type="genus" reg="Anamalysia">Anamalysia</tp:taxon-name-part>
              <tp:taxon-name-part taxon-name-part-type="species" reg="triangulum">triangulum</tp:taxon-name-part>
            </tp:taxon-name><tp:taxon-authority>(Fischer, 2006)</tp:taxon-authority><tp:taxon-status xmlns:xlink="http://www.w3.org/1999/xlink" xlink:type="simple">comb. nov.</tp:taxon-status><xref ref-type="fig" rid="F5">Fig. 5A–G</xref><tp:nomenclature-citation-list><tp:nomenclature-citation><tp:taxon-name>
                  <tp:taxon-name-part taxon-name-part-type="genus" reg="Alysiasta">Alysiasta</tp:taxon-name-part>
                  <tp:taxon-name-part taxon-name-part-type="species" reg="triangulum">triangulum</tp:taxon-name-part>
                </tp:taxon-name><comment>Fischer, 2006: 612–613.</comment></tp:nomenclature-citation></tp:nomenclature-citation-list></tp:nomenclature><tp:treatment-sec sec-type="type material" id="SECID0ES2AG"><title>Type material.</title><p><bold><italic>Holotype</italic></bold>, ♀ (<named-content xmlns:xlink="http://www.w3.org/1999/xlink" content-type="dwc:institutional_code" xlink:title="Oberösterreichisches Landesmuseum" xlink:href="http://grbio.org/institution/ober%C3%B6sterreichisches-landesmuseum" xlink:type="simple">BZL</named-content>), Malaysia, Pahang, 30 km NE Raub, ~ 300 m, Lata Lembik, iv–v.2002, ET [electric grid trap], 3°56'N, 101°38'E, E. Jendek &amp; O. Šauša leg., “Holotype, ♀ <italic><tp:taxon-name><tp:taxon-name-part taxon-name-part-type="genus" reg="Alysiasta">Alysiasta</tp:taxon-name-part><tp:taxon-name-part taxon-name-part-type="species" reg="triangulum">triangulum</tp:taxon-name-part></tp:taxon-name></italic> sp. n., det. Fischer, 2005”.</p></tp:treatment-sec><tp:treatment-sec sec-type="material" id="SECID0EM3AG"><title>Additional material.</title><p>2 ♀ (<named-content xmlns:xlink="http://www.w3.org/1999/xlink" content-type="dwc:institutional_code" xlink:title="Texas A&amp;M University, College Station" xlink:href="http://grbio.org/institution/texas-am-university-1" xlink:type="simple">TAMU</named-content>, <abbrev xmlns:xlink="http://www.w3.org/1999/xlink" xlink:title="Naturalis Biodiversity Centre, Leiden" id="ABBRID0EW3AG" xlink:type="simple">RMNH</abbrev>), Indonesia, Sumatra, Aceh, Gunung Leuser Nat. Park, Ketambe Res. Station, 1–30.xi.1989, per D.C. Darling, IIS 890010, 1° [= primary] rainforest, young forest, terrace 3, closed canopy, 350 m, <named-content xmlns:xlink="http://www.w3.org/1999/xlink" content-type="dwc:verbatimCoordinates" xlink:type="simple"><named-content content-type="geo-json" specific-use="{&#34;type&#34;:&#34;Point&#34;,&#34;coordinates&#34;:[97.650000,3.683333]}" id="NCID0E43AG" xlink:type="simple">3°41'N, 97°39'E</named-content></named-content>, Malaise trap w/ pans; 1 ♀ (<abbrev xmlns:xlink="http://www.w3.org/1999/xlink" xlink:title="Naturalis Biodiversity Centre, Leiden" id="ABBRID0EC4AG" xlink:type="simple">RMNH</abbrev>), Malaysia, SW Sabah, near Long Pa Sia (West), c. 1020 m, 25.xi– 8.xii.1987, Mal. trap 2, C. v. Achterberg, <abbrev xmlns:xlink="http://www.w3.org/1999/xlink" xlink:title="Naturalis Biodiversity Centre, Leiden" id="ABBRID0EG4AG" xlink:type="simple">RMNH</abbrev>’87, DNA voucher number “63”; 1 ♂ (<abbrev xmlns:xlink="http://www.w3.org/1999/xlink" xlink:title="Naturalis Biodiversity Centre, Leiden" id="ABBRID0EK4AG" xlink:type="simple">RMNH</abbrev>), “13”, Indonesia, Sumatra, Fort de Kock [= Bukittinggi], x.1913, Edw. Jacobson; 1 ♀ (<abbrev xmlns:xlink="http://www.w3.org/1999/xlink" xlink:title="Institute of Ecology and Biological Resources, Vietnam Academy of Science and Technology" id="ABBRID0EO4AG" xlink:type="simple">IEBR</abbrev>), “Alysi. 029”, VN [= Vietnam], Ninh Binh, Cuc Phuong N.P., 7–9 v.2002, Kh.D. Long”.</p></tp:treatment-sec><tp:treatment-sec sec-type="notes" id="SECID0ES4AG"><title>Notes.</title><p>Length of the hind femur of the holotype is four times its width, not five times as indicated in the original description; length of the first metasomal tergite 1.1 times its apical width (Fig. <xref ref-type="fig" rid="F5">5G</xref>), not 1.3 times as mentioned in the original description; the eye in dorsal view 1.9 times as long as the temple; the hind tibia (except ivory base) and base of the hind tarsus dark brown; vein SR1 of the fore wing 2.4 times as long as vein 3-SR (Fig. <xref ref-type="fig" rid="F5">5A</xref>). Colour of head and of mesosoma varies from nearly black to chestnut brown. The male from Sumatra and the female from Sabah have the metasoma dark brown and vein m-cu of hind wing unsclerotised basally (as in holotype).</p><fig id="F5" position="float" orientation="portrait"><object-id xmlns:xlink="http://www.w3.org/1999/xlink" content-type="doi" xlink:type="simple">10.3897/zookeys.1126.90916.figure5</object-id><object-id xmlns:xlink="http://www.w3.org/1999/xlink" content-type="arpha" xlink:type="simple">837DBF7E-2F56-5176-B45C-D9C3574980CF</object-id><label>Figure 5.</label><caption><p><italic><tp:taxon-name><tp:taxon-name-part taxon-name-part-type="genus" reg="Anamalysia">Anamalysia</tp:taxon-name-part><tp:taxon-name-part taxon-name-part-type="species" reg="triangulum">triangulum</tp:taxon-name-part></tp:taxon-name></italic> (Fischer), ♀, holotype <bold>A</bold> fore wing <bold>B</bold> ovipositor and its sheath <bold>C</bold> detail of vein m-cu of hind wing <bold>D</bold> mandible full sight on first tooth <bold>E</bold> mandible full sight on third tooth <bold>F</bold> clypeus <bold>G</bold> first metasomal tergite dorsal aspect. Scale bars: 1.0 mm (<bold>A–C</bold>); 1.5 mm (<bold>D, E</bold>); 1.8 mm (<bold>F</bold>); 1.2 mm (<bold>G</bold>).</p></caption><graphic xmlns:xlink="http://www.w3.org/1999/xlink" xlink:href="zookeys-1126-131_article-90916__-g005.jpg" position="float" orientation="portrait" xlink:type="simple" id="oo_764272.jpg"><uri content-type="original_file" xlink:type="simple">https://binary.pensoft.net/fig/764272</uri></graphic></fig></tp:treatment-sec><tp:treatment-sec sec-type="distribution" id="SECID0EO6AG"><title>Distribution.</title><p>Malaysia (West), Laos, Indonesia, Vietnam. The latter two are new country records for this species.</p></tp:treatment-sec></tp:taxon-treatment>
