# Supplementary material for: ﻿A new genus Anamalysia van Achterberg (Hymenoptera, Braconidae, Alysiinae), six new species, and two new combinations from India, Indonesia, Malaysia, Singapore, Thailand, and Vietnam
Source: Zookeys. 2022 Nov 1;1126:131–54. doi: 10.3897/zookeys.1126.90916 (PMC9836703; doi:10.3897/zookeys.1126.90916)
Supplement: XML Treatment for Anamalysia vandervechti [file zookeys.1126.90916-treatment8.xml]

<!DOCTYPE tp:taxon-treatment
  PUBLIC "-//TaxonX//DTD Taxonomic Treatment Publishing DTD v0 20100105//EN" "tax-treatment-NSO.dtd">
<tp:taxon-treatment xmlns:tp="http://www.plazi.org/taxpub"><tp:treatment-meta><kwd-group><label>Taxon classification</label><kwd>
                <named-content content-type="kingdom">Animalia</named-content>
              </kwd><kwd>
                <named-content content-type="order">Hymenoptera</named-content>
              </kwd><kwd>
                <named-content content-type="family">Braconidae</named-content>
              </kwd></kwd-group><mixed-citation publication-type="journal"><person-group><name><surname>Yao</surname><given-names>Junli</given-names></name><name><surname>van Achterberg</surname><given-names>Cornelis</given-names></name><name><surname>Yaakop</surname><given-names>Salmah</given-names></name><name><surname>Long</surname><given-names>Khuat Dang</given-names></name><name><surname>Sharkey</surname><given-names>Michael J.</given-names></name><name><surname>Chapman</surname><given-names>Eric G.</given-names></name></person-group><article-title>﻿A new genus <italic><tp:taxon-name><tp:taxon-name-part taxon-name-part-type="genus" reg="Anamalysia">Anamalysia</tp:taxon-name-part></tp:taxon-name></italic> van Achterberg (<tp:taxon-name><tp:taxon-name-part taxon-name-part-type="order">Hymenoptera</tp:taxon-name-part></tp:taxon-name>, <tp:taxon-name><tp:taxon-name-part taxon-name-part-type="family">Braconidae</tp:taxon-name-part></tp:taxon-name>, <tp:taxon-name><tp:taxon-name-part taxon-name-part-type="subfamily">Alysiinae</tp:taxon-name-part></tp:taxon-name>), six new species, and two new combinations from India, Indonesia, Malaysia, Singapore, Thailand, and Vietnam</article-title><source>Zookeys</source><day>01</day><month>11</month><year>2022</year><volume>1126</volume><fpage>131</fpage><lpage>154</lpage><pub-id pub-id-type="doi">10.3897/zookeys.1126.90916</pub-id></mixed-citation></tp:treatment-meta><tp:nomenclature><label>﻿</label><tp:taxon-name>
              <object-id xmlns:xlink="http://www.w3.org/1999/xlink" content-type="arpha" xlink:type="simple">D3A69F99-F5D7-5766-A829-1CFCAEE313C2</object-id>
              <tp:taxon-name-part taxon-name-part-type="genus" reg="Anamalysia">Anamalysia</tp:taxon-name-part>
              <tp:taxon-name-part taxon-name-part-type="species" reg="vandervechti">vandervechti</tp:taxon-name-part>
              <object-id xmlns:xlink="http://www.w3.org/1999/xlink" content-type="zoobank" xlink:type="simple">https://zoobank.org/6B584A68-F8EB-4810-B91A-2221A3AF557A</object-id>
            </tp:taxon-name><tp:taxon-authority>van Achterberg &amp; Yaakop</tp:taxon-authority><tp:taxon-status xmlns:xlink="http://www.w3.org/1999/xlink" xlink:type="simple">sp. nov.</tp:taxon-status><xref ref-type="fig" rid="F6">Fig. 6 A–F</xref></tp:nomenclature><tp:treatment-sec sec-type="type material" id="SECID0EXEBG"><title>Type material.</title><p><bold><italic>Holotype</italic></bold>, ♂ (<abbrev xmlns:xlink="http://www.w3.org/1999/xlink" xlink:title="Naturalis Biodiversity Centre, Leiden" id="ABBRID0ECFBG" xlink:type="simple">RMNH</abbrev>), Museum Leiden, [Indonesia], N.O. Sumatra, Deli, Sibolangit, 4.i.1955, J. v. d. Vecht.</p></tp:treatment-sec><tp:treatment-sec sec-type="description" id="SECID0EGFBG"><title>Description.</title><p><bold><italic>Holotype</italic></bold>, ♂, length of body 4.1 mm, length of fore wing 3.5 mm.</p><p><bold><italic>Head</italic>.</bold> Width of head 1.9 times its median length, largely glabrous dorsally; antenna incomplete, with short adpressed setae and six basal strongly shiny, length of third segment 0.8 times as long as fourth segment, length of third and fourth segments 4.7 and 6.0 times their width, respectively (Fig. <xref ref-type="fig" rid="F6">6E</xref>); length of maxillary palp 1.3 times height of head; eye in dorsal view 1.5 times as long as temple; temple in dorsal view subparallel-sided (Fig. <xref ref-type="fig" rid="F6">6D</xref>); OOL: diameter of ocellus: POL = 14:3:4 (Fig. <xref ref-type="fig" rid="F6">6D</xref>); minimum width of face 0.6 times maximum width of head and 1.7 times its height, coarsely punctate, weakly convex, with long setae and medio-ventrally densely rugose; with oblique groove from antennal socket to eye (Fig. <xref ref-type="fig" rid="F6">6B</xref>); clypeus elongate and narrow (Fig. <xref ref-type="fig" rid="F6">6B</xref>), sparsely punctate; vertex strongly shiny, weakly convex, and depressed near stemmaticum; anterior tentorial pit small, round, and far from eye (Fig. <xref ref-type="fig" rid="F6">6B</xref>); length of malar space 0.1 times basal width of mandible; mandible strongly widened, 1.4 times as long as wide, subapically partly coarsely punctate-rugose, first tooth broadly lobe-shaped, and continuous with minute tooth and separated from third medium-sized tooth (Fig. <xref ref-type="fig" rid="F6">6C</xref>).</p><fig id="F6" position="float" orientation="portrait"><object-id xmlns:xlink="http://www.w3.org/1999/xlink" content-type="doi" xlink:type="simple">10.3897/zookeys.1126.90916.figure6</object-id><object-id xmlns:xlink="http://www.w3.org/1999/xlink" content-type="arpha" xlink:type="simple">AB333F8B-A1B6-59EF-A534-2AA683F1CEFC</object-id><label>Figure 6.</label><caption><p><italic><tp:taxon-name><tp:taxon-name-part taxon-name-part-type="genus" reg="Anamalysia">Anamalysia</tp:taxon-name-part><tp:taxon-name-part taxon-name-part-type="species" reg="vandervechti">vandervechti</tp:taxon-name-part></tp:taxon-name></italic> sp. nov., ♂, holotype <bold>A</bold> fore wing <bold>B</bold> head, anterior aspect <bold>C</bold> mandible, full sight on first tooth <bold>D</bold> head, dorsal aspect <bold>E</bold> basal antennal segment <bold>F</bold> propodeum and first metasomal tergite, dorsal aspect. Scale bars: 1.0 mm (<bold>A</bold>); 1.2 mm (<bold>B, D, F</bold>); 1.8 mm (<bold>C, E</bold>).</p></caption><graphic xmlns:xlink="http://www.w3.org/1999/xlink" xlink:href="zookeys-1126-131_article-90916__-g006.jpg" position="float" orientation="portrait" xlink:type="simple" id="oo_764273.jpg"><uri content-type="original_file" xlink:type="simple">https://binary.pensoft.net/fig/764273</uri></graphic></fig><p><bold><italic>Mesosoma</italic>.</bold> Length of mesosoma 1.5 times its height; pronotum with medium-sized pronope; antescutal depression absent; side of pronotum largely crenulate medially; epicnemial area distinctly crenulate; precoxal sulcus complete, wide and coarsely crenulate; remainder of mesopleuron smooth; episternal scrobe large, deep, and round; pleural sulcus largely smooth dorsally and distinctly crenulate ventrally; mesosternal sulcus wide and coarsely crenulate posteriorly and narrowed anteriorly; metapleuron coarsely reticulate; notauli complete, deeply impressed, rather narrow but distinctly crenulate; medio-posterior depression absent; mesoscutum smooth, glabrous, and its lateral carina interrupted in front of tegulae; scutellar sulcus deep, about twice as wide as long, with one carina, 0.3 times as long as scutellum; scutellum convex, smooth except a few punctures; metanotum with complete median carina but not protruding dorsally; propodeum smooth antero-laterally, reticulate medially and areolate posteriorly, with wide irregular pentagonal areola medially (Fig. <xref ref-type="fig" rid="F6">6F</xref>); propodeal spiracle round, small and submedially in propodeum.</p><p><bold><italic>Wings</italic>.</bold> Pterostigma elongate subtriangular, its posterior margin straight or slightly convex; vein r issued near middle of pterostigma and oblique; only known species with basal half of 1-R1 distinctly widened; r:3-SR:SR1 = 8:41:34; 1-SR+M narrow and straight; SR1 straight; cu-a medium-sized, postfurcal; 1-CU1:2-CU1 = 1:11; 2-SR:3-SR:r-m = 19:41:14; m-cu postfurcal and slightly curved, subparallel to 1-M; 3-CU1 slightly shorter than CU1b and widened (Fig. <xref ref-type="fig" rid="F6">6A</xref>). Hind wing: M+CU:1-M (up to m-cu):1r-m = 20:17:10; m-cu distinct, largely unsclerotised and distantly antefurcal.</p><p><bold><italic>Legs</italic>.</bold> Hind coxa smooth and baso-ventrally wide rectangular and not protruding; fore tarsal claws rather robust (other missing); length of femur, tibia, and basitarsus of hind leg 5.5, 12.2, and 10.4 times their width, respectively; hind tibia and basitarsus with rather long setae, hind tibia densely setose, comb at inner apex of tibia absent; fore tarsus 1.5 times as long as fore tibia.</p><p><bold><italic>Metasoma</italic>.</bold> Length of first tergite 2.4 times its apical width, its surface longitudinally costate, its dorsal carinae nearly complete (Fig. <xref ref-type="fig" rid="F6">6F</xref>); laterope absent; dorsope large and deep, pointed dorsally (Fig. <xref ref-type="fig" rid="F6">6F</xref>); remainder of metasoma smooth and depressed; hypopygium medium-sized and slightly concave posteriorly; parameres large.</p><p><bold><italic>Colour</italic>.</bold> Blackish chestnut brown; scapus, pedicellus, mandible, legs (but middle and hind coxae, hind tibia, except basally, and hind tarsus dark brown) yellowish brown; palpi (but basally brownish), basal fifth of fore and middle tibiae, and basal 0.4 of hind tibia whitish or pale yellowish; tegulae, remainder of antenna, pterostigma and veins more or less dark brown; wing membrane faintly brownish.</p></tp:treatment-sec><tp:treatment-sec sec-type="distribution" id="SECID0ERJBG"><title>Distribution.</title><p>Indonesia (Sumatra).</p></tp:treatment-sec><tp:treatment-sec sec-type="etymology" id="SECID0EWJBG"><title>Etymology.</title><p>Named after the collector of the holotype, the hymenopterist Prof. Dr Jacobus van der Vecht (1906–1992) for his excellent contributions to our knowledge of <tp:taxon-name><tp:taxon-name-part taxon-name-part-type="order">Hymenoptera</tp:taxon-name-part></tp:taxon-name> (<xref ref-type="bibr" rid="B7">van Achterberg 1992</xref>).</p></tp:treatment-sec><ref-list><ref id="B7"><mixed-citation xmlns:xlink="http://www.w3.org/1999/xlink" xlink:type="simple"><person-group><name name-style="western"><surname>van Achterberg</surname><given-names>C</given-names></name></person-group> (<year>1992</year>) <article-title>Obituary and bibliography of Jacobus van der Vecht (1906–1992).</article-title><source>Zoölogische Mededeelingen</source><volume>66</volume>: <fpage>295</fpage>–<lpage>302</lpage>.</mixed-citation></ref></ref-list></tp:taxon-treatment>
