# Supplementary material for: ﻿A new genus Anamalysia van Achterberg (Hymenoptera, Braconidae, Alysiinae), six new species, and two new combinations from India, Indonesia, Malaysia, Singapore, Thailand, and Vietnam
Source: Zookeys. 2022 Nov 1;1126:131–54. doi: 10.3897/zookeys.1126.90916 (PMC9836703; doi:10.3897/zookeys.1126.90916)
Supplement: XML Treatment for Anamalysia vanhengstumi [file zookeys.1126.90916-treatment9.xml]

<!DOCTYPE tp:taxon-treatment
  PUBLIC "-//TaxonX//DTD Taxonomic Treatment Publishing DTD v0 20100105//EN" "tax-treatment-NSO.dtd">
<tp:taxon-treatment xmlns:tp="http://www.plazi.org/taxpub"><tp:treatment-meta><kwd-group><label>Taxon classification</label><kwd>
                <named-content content-type="kingdom">Animalia</named-content>
              </kwd><kwd>
                <named-content content-type="order">Hymenoptera</named-content>
              </kwd><kwd>
                <named-content content-type="family">Braconidae</named-content>
              </kwd></kwd-group><mixed-citation publication-type="journal"><person-group><name><surname>Yao</surname><given-names>Junli</given-names></name><name><surname>van Achterberg</surname><given-names>Cornelis</given-names></name><name><surname>Yaakop</surname><given-names>Salmah</given-names></name><name><surname>Long</surname><given-names>Khuat Dang</given-names></name><name><surname>Sharkey</surname><given-names>Michael J.</given-names></name><name><surname>Chapman</surname><given-names>Eric G.</given-names></name></person-group><article-title>﻿A new genus <italic><tp:taxon-name><tp:taxon-name-part taxon-name-part-type="genus" reg="Anamalysia">Anamalysia</tp:taxon-name-part></tp:taxon-name></italic> van Achterberg (<tp:taxon-name><tp:taxon-name-part taxon-name-part-type="order">Hymenoptera</tp:taxon-name-part></tp:taxon-name>, <tp:taxon-name><tp:taxon-name-part taxon-name-part-type="family">Braconidae</tp:taxon-name-part></tp:taxon-name>, <tp:taxon-name><tp:taxon-name-part taxon-name-part-type="subfamily">Alysiinae</tp:taxon-name-part></tp:taxon-name>), six new species, and two new combinations from India, Indonesia, Malaysia, Singapore, Thailand, and Vietnam</article-title><source>Zookeys</source><day>01</day><month>11</month><year>2022</year><volume>1126</volume><fpage>131</fpage><lpage>154</lpage><pub-id pub-id-type="doi">10.3897/zookeys.1126.90916</pub-id></mixed-citation></tp:treatment-meta><tp:nomenclature><label>﻿</label><tp:taxon-name>
              <object-id xmlns:xlink="http://www.w3.org/1999/xlink" content-type="arpha" xlink:type="simple">19E88865-296F-5792-B0D3-B1211383DDB2</object-id>
              <tp:taxon-name-part taxon-name-part-type="genus" reg="Anamalysia">Anamalysia</tp:taxon-name-part>
              <tp:taxon-name-part taxon-name-part-type="species" reg="vanhengstumi">vanhengstumi</tp:taxon-name-part>
              <object-id xmlns:xlink="http://www.w3.org/1999/xlink" content-type="zoobank" xlink:type="simple">https://zoobank.org/74022A0F-DE25-42EB-811D-E60E50365907</object-id>
            </tp:taxon-name><tp:taxon-authority>van Achterberg</tp:taxon-authority><tp:taxon-status xmlns:xlink="http://www.w3.org/1999/xlink" xlink:type="simple">sp. nov.</tp:taxon-status><xref ref-type="fig" rid="F7">Figs 7A, B</xref><xref ref-type="fig" rid="F8">, 8A–I</xref></tp:nomenclature><tp:treatment-sec sec-type="type material" id="SECID0EXLBG"><title>Type material.</title><p><bold><italic>Holotype</italic></bold>, ♂ (<abbrev xmlns:xlink="http://www.w3.org/1999/xlink" xlink:title="Naturalis Biodiversity Centre, Leiden" id="ABBRID0ECMBG" xlink:type="simple">RMNH</abbrev>), “Alysi. 070”, VN [= Vietnam], Ha Giang, Vi Xuyen, Cao Bo Rung TS, 400 m, 10.v.2007, K.D. Long.</p></tp:treatment-sec><tp:treatment-sec sec-type="description" id="SECID0EGMBG"><title>Description.</title><p><bold><italic>Holotype</italic></bold>, ♂, length of body 3.9 mm, length of fore wing 3.3 mm.</p><p><bold><italic>Head</italic>.</bold> Width of head 2.4 times its median length, deeply depressed medially and largely glabrous dorsally; antenna incomplete, with 29+ segments, setae short and adpressed and seven basal segments strongly shiny, length of third segment 0.9 times as long as fourth segment, length of third and fourth segments 3.9 and 4.6 times their width, respectively (Fig. <xref ref-type="fig" rid="F7">7B</xref>); length of maxillary palp 1.2 times height of head; eye in dorsal view 1.1 times as long as temple; temple in dorsal view strongly widened behind eyes (Fig. <xref ref-type="fig" rid="F8">8E</xref>); OOL:diameter of ocellus: POL = 15:4:3; minimum width of face 0.6 times maximum width of head and 1.8 times its height, coarsely punctate, moderately convex, with long setae and medio-ventrally narrowly smooth (Fig. <xref ref-type="fig" rid="F8">8B</xref>); with oblique groove from antennal socket to eye; clypeus rather robust and largely smooth (Fig. <xref ref-type="fig" rid="F8">8B</xref>); vertex strongly shiny and weakly convex and strongly depressed behind stemmaticum; anterior tentorial pit covered by mandible; length of malar space 0.1 times basal width of mandible; mandible strongly widened, 1.4 times as long as wide, middle tooth dorsally connected to wide sinuate and up curved lamella from upper corner of mandible, medially coarsely rugose, first tooth part of apical lamella and third tooth medium-sized (Fig. <xref ref-type="fig" rid="F8">8G, H</xref>).</p><fig id="F7" position="float" orientation="portrait"><object-id xmlns:xlink="http://www.w3.org/1999/xlink" content-type="doi" xlink:type="simple">10.3897/zookeys.1126.90916.figure7</object-id><object-id xmlns:xlink="http://www.w3.org/1999/xlink" content-type="arpha" xlink:type="simple">1249764E-53AC-5D51-965E-4F9E892AB3D9</object-id><label>Figure 7.</label><caption><p><italic><tp:taxon-name><tp:taxon-name-part taxon-name-part-type="genus" reg="Anamalysia">Anamalysia</tp:taxon-name-part><tp:taxon-name-part taxon-name-part-type="species" reg="vanhengstumi">vanhengstumi</tp:taxon-name-part></tp:taxon-name></italic> sp. nov., ♂, holotype <bold>A</bold> habitus, lateral aspect <bold>B</bold> detail of basal antennal segments.</p></caption><graphic xmlns:xlink="http://www.w3.org/1999/xlink" xlink:href="zookeys-1126-131_article-90916__-g007.jpg" position="float" orientation="portrait" xlink:type="simple" id="oo_764274.jpg"><uri content-type="original_file" xlink:type="simple">https://binary.pensoft.net/fig/764274</uri></graphic></fig><p><bold><italic>Mesosoma</italic>.</bold> Length of mesosoma 1.7 times its height; pronotum with large pronope; antescutal depression absent; side of pronotum largely crenulate medially (except subposteriorly) and posteriorly; epicnemial area with few crenulae; precoxal sulcus absent posteriorly, wide and coarsely crenulate (Fig. <xref ref-type="fig" rid="F8">8C</xref>); remainder of mesopleuron smooth; episternal scrobe elongate and medium-sized; pleural sulcus finely crenulate dorsally and distinctly crenulate ventrally; mesosternal sulcus wide and coarsely crenulate; metapleuron largely smooth but rugose ventrally; notauli complete, deeply impressed, rather narrow, and smooth; medio-posterior depression absent (Fig. <xref ref-type="fig" rid="F8">8D</xref>); mesoscutum smooth, glabrous, and its lateral carina complete in front of tegulae; scutellar sulcus deep, about 2.5 times as wide as long, with one carina, 0.3 times as long as scutellum; scutellum slightly convex, smooth except a few punctures; metanotum with complete median carina and rather protruding dorsally; propodeum smooth antero-laterally, reticulate medially and areolate posteriorly, with posteriorly narrowed pentagonal areola medially (Fig. <xref ref-type="fig" rid="F8">8F</xref>); propodeal spiracle small, round, and submedially in propodeum.</p><fig id="F8" position="float" orientation="portrait"><object-id xmlns:xlink="http://www.w3.org/1999/xlink" content-type="doi" xlink:type="simple">10.3897/zookeys.1126.90916.figure8</object-id><object-id xmlns:xlink="http://www.w3.org/1999/xlink" content-type="arpha" xlink:type="simple">DF9BCDE4-7E06-5673-BF55-018F4CA942A3</object-id><label>Figure 8.</label><caption><p><italic><tp:taxon-name><tp:taxon-name-part taxon-name-part-type="genus" reg="Anamalysia">Anamalysia</tp:taxon-name-part><tp:taxon-name-part taxon-name-part-type="species" reg="vanhengstumi">vanhengstumi</tp:taxon-name-part></tp:taxon-name></italic> sp. nov., ♂, holotype <bold>A</bold> wings <bold>B</bold> head, anterior aspect <bold>C</bold> mesosoma, lateral aspect <bold>D</bold> head and mesosoma, dorsal aspect <bold>E</bold> head, dorsal aspect <bold>F</bold> propodeum and first metasomal tergite, dorsal aspect <bold>G</bold> mandible, full sight on first tooth <bold>H</bold> mandible, with full sight on third tooth <bold>I</bold> hind leg.</p></caption><graphic xmlns:xlink="http://www.w3.org/1999/xlink" xlink:href="zookeys-1126-131_article-90916__-g008.jpg" position="float" orientation="portrait" xlink:type="simple" id="oo_764275.jpg"><uri content-type="original_file" xlink:type="simple">https://binary.pensoft.net/fig/764275</uri></graphic></fig><p><bold><italic>Wings</italic>.</bold> Pterostigma elongate subtriangular, its posterior margin straight or slightly convex; vein r issued from basal 0.6 of pterostigma and oblique; 1-R1 narrow; r:3-SR:SR1 = 5:22:42; 1- SR+M narrow and nearly straight; SR1 straight; cu-a medium-sized, postfurcal; 1-CU1:2-CU1 = 1:11; 2-SR:3-SR:r-m = 20:22:9; r-m weakly inclivous; m-cu subinterstitial and slightly curved, converging to 1-M; 3-CU1 much longer than CU1b and narrow (Fig. <xref ref-type="fig" rid="F8">8A</xref>). Hind wing: M+CU:1-M (up to m-cu):1r-m = 20:18:9; m-cu distinct, largely unsclerotised (except basally) and interstitial (Fig. <xref ref-type="fig" rid="F8">8A</xref>).</p><p><bold><italic>Legs</italic>.</bold> Hind coxa smooth, baso-ventrally rounded, and not protruding; tarsal claws rather robust; length of femur, tibia, and basitarsus of hind leg 4.2, 11.0, and 9.0 times their width, respectively; hind tibia and basitarsus with numerous rather long setae dorsally; hind tibia densely setose and comb at inner apex of tibia absent; fore tarsus 1.4 times as long as fore tibia (Fig. <xref ref-type="fig" rid="F8">8I</xref>).</p><p><bold><italic>Metasoma</italic>.</bold> Length of first tergite 1.4 times its apical width, its surface longitudinally costate, its dorsal carinae united submedially (Fig. <xref ref-type="fig" rid="F8">8F</xref>); laterope deep and large; dorsope large, deep, and pointing dorsally; remainder of metasoma smooth and depressed; hypopygium truncate posteriorly (Fig. <xref ref-type="fig" rid="F7">7A</xref>).</p><p><bold><italic>Colour</italic>.</bold> Black; scapus, pedicellus, mandible, and legs yellow; remainder of antenna dark brown; temple and vertex and metasoma laterally (except first tergite) chestnut brown; palpi ivory; tegulae mainly yellowish brown; pterostigma and most veins brown; wing membrane faintly infuscated.</p></tp:treatment-sec><tp:treatment-sec sec-type="distribution" id="SECID0EVRBG"><title>Distribution.</title><p>Northern Vietnam.</p></tp:treatment-sec><tp:treatment-sec sec-type="etymology" id="SECID0E1RBG"><title>Etymology.</title><p>Named after the former director of the National Museum of Natural History (Naturalis) Ronald van Hengstum (1952–2007), who tragically died after a short swim in the North Sea near The Hague. He visited Vietnam during one of the <abbrev xmlns:xlink="http://www.w3.org/1999/xlink" xlink:title="Naturalis Biodiversity Centre, Leiden" id="ABBRID0EASBG" xlink:type="simple">RMNH</abbrev>-<abbrev xmlns:xlink="http://www.w3.org/1999/xlink" xlink:title="Institute of Ecology and Biological Resources, Vietnam Academy of Science and Technology" id="ABBRID0EESBG" xlink:type="simple">IEBR</abbrev> expeditions and was strongly in favour of cooperation with our Vietnamese counterparts.</p></tp:treatment-sec></tp:taxon-treatment>
